# Supplementary material for: Comparative genomic analysis of 255 Oenococcus oeni isolates from China: unveiling strain diversity and genotype-phenotype associations of acid resistance
Source: Microbiol Spectr. 2025 Apr 22;13(6):e03265-24. doi: 10.1128/spectrum.03265-24 (PMC12131864; doi:10.1128/spectrum.03265-24)
Supplement: Supplemental tables — Tables S1 to S6. [file spectrum.03265-24-s0002.xlsx]

## Sheet: Table S1
Table S1 Isolation details, phenotype traits, genomic characteristics, and population structure of 255 O. oeni isolates.
Isolate	Isolation Year	Isolation source	grape variety	No. of contigs	GC content (%)	N50 (bp)	Genome Size (bp)	Coverage	Phynotype	Phylogroup	PopPUNK	ST
2	2016	Ningxia	Cabernet Sauvignon	54	37.95	530036	2212440	518.704	resistance	B2	76	49
5	2016	Ningxia	Cabernet Sauvignon	115	37.88	1733061	2215331	504.919	resistance	A2	57	6
15	2016	Ningxia	Cabernet Gernischt	88	37.85	1745223	2240004	488.329	sensitivity	A1	82	21
17	2016	Hebei	Cabernet Sauvignon	31	37.95	1781571	2269641	506.457	resistance	A2	2	5
20	2016	Hebei	Cabernet Sauvignon	42	37.91	1441755	2048256	564.636	sensitivity	A1	4	7
24	2016	Ningxia	Cabernet Sauvignon	21	37.85	1733159	2204885	489.308	resistance	A2	2	5
28	2016	Ningxia	Cabernet Gernischt	27	37.95	1745048	2086994	529.121	resistance	A1	7	4
29	2016	Hebei	Cabernet Sauvignon	102	38.07	458868	2101109	547.637	resistance	A1	72	4
30	2016	Hebei	Petit Verdot	27	37.94	417595	1988428	569.517	resistance	A1	1	12
32	2016	Hebei	Cabernet Sauvignon	102	37.8	402300	2113936	545.178	sensitivity	A1	71	23
42	2016	Ningxia	Cabernet Sauvignon	94	37.99	1745126	2022847	567.763	resistance	A1	65	23
94	2016	Hebei	Petit Verdot	48	38.07	417596	2003002	550.178	resistance	A1	1	12
1_1	2016	Hebei	Cabernet Sauvignon	28	37.88	402250	1948420	1202.36	resistance	A1	1	12
1_2	2016	Hebei	Cabernet Sauvignon	24	37.8	1350705	2126163	1136.27	sensitivity	A2	2	17
1_3	2016	Hebei	Cabernet Sauvignon	26	37.91	402248	1982204	1199.38	resistance	A1	1	12
1_4	2016	Hebei	Cabernet Sauvignon	25	37.91	402255	1981657	1163.43	resistance	A1	1	12
1_5	2016	Hebei	Cabernet Sauvignon	29	37.89	402247	1948943	1213.55	resistance	A1	1	12
1_6	2016	Hebei	Cabernet Sauvignon	25	37.91	402248	1982296	1170.68	resistance	A1	1	12
1_7	2016	Hebei	Cabernet Sauvignon	52	37.8	1351366	2146493	1085.9	sensitivity	A2	2	17
1_8	2016	Hebei	Cabernet Sauvignon	85	37.61	1787880	2142876	538.97	resistance	A2	78	2
1_9	2016	Hebei	Cabernet Sauvignon	126	37.57	1782567	2280806	1011.3	sensitivity	A2	77	17
1_10	2016	Hebei	Cabernet Sauvignon	24	37.85	1733250	2207440	1057.36	sensitivity	A2	2	14
1_11	2016	Hebei	Cabernet Sauvignon	32	37.89	402248	1959406	1214.83	resistance	A1	1	12
1_12	2016	Hebei	Cabernet Sauvignon	111	37.68	1258106	2409959	971.793	sensitivity	A2	81	1
1_13	2016	Hebei	Cabernet Sauvignon	115	37.69	1415312	2381353	947.258	resistance	A2	80	8
1_15	2016	Hebei	Cabernet Sauvignon	819	38.07	290868	2838427	805.398	sensitivity	A2	79	40
3_1	2016	Hebei	Cabernet Sauvignon	54	37.84	1290328	2362742	488.574	resistance	B2	70	50
3_2	2016	Hebei	Cabernet Sauvignon	48	37.81	1744931	2057660	1115.71	resistance	A1	4	7
3_3	2016	Hebei	Cabernet Sauvignon	41	37.83	1745496	2026172	1127.06	sensitivity	A1	4	7
3_5	2016	Hebei	Cabernet Sauvignon	45	37.93	1522494	2049282	532.176	resistance	A1	4	7
3_6	2016	Hebei	Cabernet Sauvignon	27	37.81	1170689	2033576	1265.18	sensitivity	A1	4	7
3_7	2016	Hebei	Cabernet Sauvignon	27	37.83	1453396	2039142	1182.4	sensitivity	A1	4	7
3_8	2016	Hebei	Cabernet Sauvignon	68	37.73	314789	2271414	1055.54	resistance	B1	67	24
3_11	2016	Hebei	Cabernet Sauvignon	59	37.82	1453473	2065068	1152.19	sensitivity	A1	4	7
3_13	2016	Hebei	Cabernet Sauvignon	71	37.85	1453392	2089555	1092.45	resistance	A1	4	7
3_14	2016	Hebei	Cabernet Sauvignon	68	37.76	1792870	2086306	1195.73	sensitivity	A2	69	17
3_15	2016	Hebei	Cabernet Sauvignon	51	37.86	1745064	2143230	1035.34	resistance	A1	4	7
3_16	2016	Hebei	Cabernet Sauvignon	73	37.8	1784045	2117117	1498.62	sensitivity	A2	68	17
3_17	2016	Hebei	Cabernet Sauvignon	37	37.8	1351280	2133737	1060.93	sensitivity	A2	2	17
3_18	2016	Hebei	Cabernet Sauvignon	23	37.84	1745421	2003642	1169.98	sensitivity	A1	4	7
3_19	2016	Hebei	Cabernet Sauvignon	46	37.87	1170203	2024440	1231.16	resistance	A1	4	7
4_1	2016	Ningxia	Cabernet Gernischt	29	37.82	402286	1964389	1241.52	sensitivity	A1	1	3
4_2	2016	Ningxia	Cabernet Gernischt	37	37.79	401613	2091369	1133.08	resistance	A1	1	22
4_3	2016	Ningxia	Cabernet Gernischt	76	37.94	1732574	2276902	503.233	resistance	A1	61	23
4_4	2016	Ningxia	Cabernet Gernischt	49	37.88	402285	2001515	1346.1	sensitivity	A1	1	23
4_5	2016	Ningxia	Cabernet Gernischt	29	37.86	407812	1955371	1265.95	sensitivity	A1	1	23
4_7	2016	Ningxia	Cabernet Gernischt	32	37.83	407736	1992856	1360.95	sensitivity	A1	1	23
4_8	2016	Ningxia	Cabernet Gernischt	54	37.78	1745462	2088329	1179.83	sensitivity	A1	58	23
4_9	2016	Ningxia	Cabernet Gernischt	35	37.78	402285	2063195	1247.85	resistance	A1	1	23
4_10	2016	Ningxia	Cabernet Gernischt	28	37.82	407735	1991745	1206.86	resistance	A1	1	23
4_11	2016	Ningxia	Cabernet Gernischt	56	37.69	163712	2044022	1230.93	sensitivity	A1	1	23
4_12	2016	Ningxia	Cabernet Gernischt	46	37.73	402285	2089785	1164.79	resistance	A1	1	23
4_13	2016	Ningxia	Cabernet Gernischt	45	37.63	1440495	2245589	990.766	sensitivity	A1	64	22
4_16	2016	Ningxia	Cabernet Gernischt	56	37.86	1170763	1995396	1179.32	sensitivity	A1	4	7
4_17	2016	Ningxia	Cabernet Gernischt	40	37.85	1170688	1981594	1154.13	sensitivity	A1	4	7
4_18	2016	Ningxia	Cabernet Gernischt	51	37.89	407743	2024398	1322.24	resistance	A1	1	23
4_19	2016	Ningxia	Cabernet Gernischt	41	37.84	402285	2012317	1232.52	resistance	A1	1	23
4_20	2016	Ningxia	Cabernet Gernischt	29	37.82	1453189	2005661	1171.69	resistance	A1	4	7
4_21	2016	Ningxia	Cabernet Gernischt	38	37.84	1441227	2054753	1195.78	resistance	A1	1	23
4_22	2016	Ningxia	Cabernet Gernischt	479	38.41	303540	2419096	1043.79	resistance	A1	63	23
4_24	2016	Ningxia	Cabernet Gernischt	31	37.83	1733094	2203276	1001.61	sensitivity	A2	2	5
4_26	2016	Ningxia	Cabernet Gernischt	60	37.86	313915	2300906	974.746	resistance	B2	62	46
4_27	2016	Ningxia	Cabernet Gernischt	45	37.74	402285	2081180	1213.42	sensitivity	A1	1	23
4_28	2016	Ningxia	Cabernet Gernischt	77	37.85	494734	2156962	1076.51	sensitivity	A1	1	21
4_31	2016	Ningxia	Cabernet Gernischt	78	37.8	1453474	2084135	1125.18	resistance	A1	60	7
4_33	2016	Ningxia	Cabernet Gernischt	43	37.71	402361	2188972	1077.18	resistance	A1	59	12
5_1	2016	Ningxia	Cabernet Sauvignon	41	37.78	521827	2193220	1140.73	sensitivity	B2	10	38
5_2	2016	Ningxia	Cabernet Sauvignon	39	37.79	595008	2191468	1097.01	resistance	B2	10	39
5_3	2016	Ningxia	Cabernet Sauvignon	26	37.79	1158550	2120964	1134.36	resistance	A2	2	17
5_4	2016	Ningxia	Cabernet Sauvignon	25	37.79	1158467	2121501	1171.66	sensitivity	A2	2	17
5_5	2016	Ningxia	Cabernet Sauvignon	25	37.78	1158476	2119090	1172.31	sensitivity	A2	2	17
5_6	2016	Ningxia	Cabernet Sauvignon	48	37.95	529727	2208754	1143.84	resistance	B2	6	51
5_7	2016	Ningxia	Cabernet Sauvignon	67	37.76	521827	2210956	1072.58	sensitivity	B2	10	38
5_8	2016	Ningxia	Cabernet Sauvignon	24	37.85	1733161	2205015	1040.38	sensitivity	A2	2	5
5_9	2016	Ningxia	Cabernet Sauvignon	24	37.8	1351340	2126799	1097.75	sensitivity	A2	2	17
5_11	2016	Ningxia	Cabernet Sauvignon	25	37.79	1158470	2120187	1202.38	resistance	A2	2	17
5_12	2016	Ningxia	Cabernet Sauvignon	24	37.86	1733170	2206932	1076.9	resistance	A2	2	5
5_13	2016	Ningxia	Cabernet Sauvignon	25	37.81	1351196	2125824	1050.58	sensitivity	A2	2	17
5_14	2016	Ningxia	Cabernet Sauvignon	27	37.76	1158472	2099242	1220.56	resistance	A2	2	17
5_15	2016	Ningxia	Cabernet Sauvignon	25	37.79	1158624	2120553	1161.03	sensitivity	A2	2	17
5_16	2016	Ningxia	Cabernet Sauvignon	21	37.78	1733188	2102269	1126.84	resistance	A2	2	17
5_17	2016	Ningxia	Cabernet Sauvignon	40	37.92	1791907	2217207	512.546	sensitivity	A2	2	5
5_18	2016	Ningxia	Cabernet Sauvignon	22	37.85	1732519	2204727	1044.34	resistance	A2	2	5
6_1	2016	Ningxia	Cabernet Sauvignon	31	37.9	407823	1950963	1260.24	resistance	A1	1	12
6_2	2016	Ningxia	Cabernet Sauvignon	114	37.89	402295	2017435	1168.94	resistance	A1	54	12
6_3	2016	Ningxia	Cabernet Sauvignon	170	38.47	402294	2077105	1135.93	resistance	A1	53	12
6_4	2016	Ningxia	Cabernet Sauvignon	26	37.94	417593	1987002	1242.11	resistance	A1	1	12
6_5	2016	Ningxia	Cabernet Sauvignon	26	37.94	417595	1987329	1198.48	resistance	A1	1	12
6_6	2016	Ningxia	Cabernet Sauvignon	26	37.92	402296	1990674	1017.29	sensitivity	A1	1	12
6_7	2016	Ningxia	Cabernet Sauvignon	29	37.93	417596	1984105	1196.57	resistance	A1	1	12
6_8	2016	Ningxia	Cabernet Sauvignon	31	37.92	447360	1953626	1237.54	resistance	A1	1	12
6_9	2016	Ningxia	Cabernet Sauvignon	85	38.03	417595	2044335	1182.98	resistance	A1	52	12
6_10	2016	Ningxia	Cabernet Sauvignon	45	37.91	1290148	2214664	802.388	resistance	B2	6	46
6_11	2016	Ningxia	Cabernet Sauvignon	27	37.94	417595	1989340	1202.31	resistance	A1	1	12
6_12	2016	Ningxia	Cabernet Sauvignon	25	37.94	417595	1987266	1000.08	resistance	A1	1	12
6_13	2016	Ningxia	Cabernet Sauvignon	27	37.91	417596	1982763	1259.24	resistance	A1	1	12
6_14	2016	Ningxia	Cabernet Sauvignon	38	38	417597	1995429	554.984	sensitivity	A1	1	12
6_15	2016	Ningxia	Cabernet Sauvignon	27	37.91	1745229	2036606	1111.47	resistance	A1	1	12
6_16	2016	Ningxia	Cabernet Sauvignon	26	37.91	402296	1991161	1000.35	resistance	A1	1	12
7_1	2016	Ningxia	Cabernet Sauvignon	23	37.84	1351190	2030094	1125.49	sensitivity	A2	3	18
7_2	2016	Ningxia	Cabernet Sauvignon	23	37.9	1732953	2108790	1143.76	sensitivity	A2	3	9
7_3	2016	Ningxia	Cabernet Sauvignon	27	37.85	402549	1989753	1181.53	resistance	A2	3	18
7_4	2016	Ningxia	Cabernet Sauvignon	23	37.88	1733222	2110327	1063.23	resistance	A2	3	6
7_5	2016	Ningxia	Cabernet Sauvignon	24	37.86	1351380	2031335	1141.32	sensitivity	A2	3	18
7_7	2016	Ningxia	Cabernet Sauvignon	37	37.95	1733221	2122334	514.553	resistance	A2	3	20
7_8	2016	Ningxia	Cabernet Sauvignon	21	37.89	1733157	2108661	1059.05	sensitivity	A2	3	6
7_9	2016	Ningxia	Cabernet Sauvignon	21	37.89	1733145	2108649	1111.71	sensitivity	A2	3	6
7_10	2016	Ningxia	Cabernet Sauvignon	23	37.84	1351386	2030287	1038.45	sensitivity	A2	3	18
7_11	2016	Ningxia	Cabernet Sauvignon	22	37.85	1733174	2205217	1006.75	sensitivity	A2	2	5
7_12	2016	Ningxia	Cabernet Sauvignon	21	37.89	1733142	2108470	1066.91	sensitivity	A2	3	6
7_13	2016	Ningxia	Cabernet Sauvignon	27	37.85	1351386	2032651	1115.9	sensitivity	A2	3	18
7_14	2016	Ningxia	Cabernet Sauvignon	22	37.89	1733144	2109168	961.811	sensitivity	A2	3	6
7_15	2016	Ningxia	Cabernet Sauvignon	33	37.91	1733143	2118425	1051.37	sensitivity	A2	51	6
7_16	2016	Ningxia	Cabernet Sauvignon	49	37.95	1733142	2128222	1043.86	sensitivity	A2	50	6
7_17	2016	Ningxia	Cabernet Sauvignon	21	37.89	1733141	2108645	1070.82	sensitivity	A2	3	6
7_18	2016	Ningxia	Cabernet Sauvignon	22	37.89	1732571	2109019	1118.64	sensitivity	A2	3	6
7_19	2016	Ningxia	Cabernet Sauvignon	20	37.85	1733135	2087058	1152.68	sensitivity	A2	3	6
7_20	2016	Ningxia	Cabernet Sauvignon	25	37.85	1351282	2032479	1148.54	sensitivity	A2	3	18
7_21	2016	Ningxia	Cabernet Sauvignon	47	37.98	1777620	2126315	512.744	resistance	A2	49	6
7_22	2016	Ningxia	Cabernet Sauvignon	37	37.83	1351396	2037899	990.026	sensitivity	A2	3	18
7_23	2016	Ningxia	Cabernet Sauvignon	21	37.89	1733152	2108656	1056.47	sensitivity	A2	3	19
7_24	2016	Ningxia	Cabernet Sauvignon	28	37.84	1351394	2032875	1046.42	sensitivity	A2	3	18
7_25	2016	Ningxia	Cabernet Sauvignon	21	37.89	1732578	2108082	1046.08	sensitivity	A2	3	6
8_2	2016	Ningxia	Cabernet Sauvignon	45	37.85	1733142	2104344	970.025	sensitivity	A2	3	6
8_3	2016	Ningxia	Cabernet Sauvignon	180	37.73	1795301	2195874	1033.64	sensitivity	A2	45	15
8_4	2016	Ningxia	Cabernet Sauvignon	27	37.94	1453197	2087018	1051.07	resistance	A1	7	4
8_6	2016	Ningxia	Cabernet Sauvignon	22	37.85	1733146	2088883	1079.93	sensitivity	A2	3	6
8_7	2016	Ningxia	Cabernet Sauvignon	55	37.93	1745240	2184574	1081.64	sensitivity	A1	7	4
8_8	2016	Ningxia	Cabernet Sauvignon	49	37.95	1745230	2190755	1070.16	sensitivity	A1	44	4
8_9	2016	Ningxia	Cabernet Sauvignon	82	37.9	1745185	2156408	521.671	resistance	A1	43	4
8_10	2016	Ningxia	Cabernet Sauvignon	34	37.93	1745328	2162202	1034.99	sensitivity	A1	7	4
8_14	2016	Ningxia	Cabernet Sauvignon	57	37.92	402292	1975995	1124.78	sensitivity	A1	48	11
8_17	2016	Ningxia	Cabernet Sauvignon	46	37.91	1745308	2218321	996.369	sensitivity	A1	47	4
8_19	2016	Ningxia	Cabernet Sauvignon	45	37.93	1452751	2104679	1121.5	sensitivity	A1	7	4
8_26	2016	Ningxia	Cabernet Sauvignon	29	37.92	1453279	2135031	1033.77	resistance	A1	7	4
8_27	2016	Ningxia	Cabernet Sauvignon	86	37.72	1351332	2199516	1003.78	sensitivity	A2	46	18
8_34	2016	Ningxia	Cabernet Sauvignon	24	37.95	1745161	2122486	1051.29	resistance	A1	7	4
9_8	2016	Hebei	Cabernet Sauvignon	58	37.9	1745321	2093038	534.971	sensitivity	A1	42	7
9_13	2016	Hebei	Cabernet Sauvignon	51	37.8	1745193	2085795	1111.59	sensitivity	A1	4	10
9_16	2016	Hebei	Cabernet Sauvignon	42	37.84	1745421	2042437	1071.55	resistance	A1	4	7
9_21	2016	Hebei	Cabernet Sauvignon	22	37.88	1733277	2109495	1099.86	sensitivity	A2	3	6
9_23	2016	Hebei	Cabernet Sauvignon	40	37.76	1186843	2118375	1080.55	sensitivity	A1	1	23
10_2	2016	Ningxia	Cabernet Gernischt	50	37.92	1290221	2218865	992.656	resistance	B2	6	44
10_3	2016	Ningxia	Cabernet Gernischt	42	37.69	1387400	2250293	1029.45	resistance	B1	5	26
10_5	2016	Ningxia	Cabernet Gernischt	35	37.87	1745312	1973805	560.946	sensitivity	A1	91	7
10_6	2016	Ningxia	Cabernet Gernischt	47	37.92	1290223	2216956	1027.76	resistance	B2	6	44
10_7	2016	Ningxia	Cabernet Gernischt	43	37.72	319951	2204100	1013.52	resistance	A1	1	12
10_8	2016	Ningxia	Cabernet Gernischt	51	37.93	529960	2212984	949.55	resistance	B2	6	45
10_9	2016	Ningxia	Cabernet Gernischt	65	37.87	1289968	2296556	981.107	resistance	B2	6	48
10_10	2016	Ningxia	Cabernet Gernischt	47	37.92	1290118	2217251	1045.55	resistance	B2	6	43
11_1	2016	Hebei	Petit Verdot	47	37.73	320029	2165829	1260.18	sensitivity	A1	1	12
11_2	2016	Hebei	Petit Verdot	48	37.73	402265	2094051	1142.57	resistance	A1	1	23
11_3	2016	Hebei	Petit Verdot	46	37.76	402294	2021279	1181.15	sensitivity	A1	1	23
11_4	2016	Hebei	Petit Verdot	57	37.71	320029	2210166	1009.34	sensitivity	A1	1	12
11_5	2016	Hebei	Petit Verdot	50	37.72	319952	2194315	1006.76	sensitivity	A1	1	12
11_6	2016	Hebei	Petit Verdot	67	37.72	319952	2221839	1008.82	sensitivity	A1	1	12
11_8	2016	Hebei	Petit Verdot	840	38.03	303196	2769224	820.775	sensitivity	A1	88	12
11_9	2016	Hebei	Petit Verdot	48	37.84	402296	1948008	1197.87	sensitivity	A1	1	23
11_10	2016	Hebei	Petit Verdot	90	37.75	319952	2201266	515.725	sensitivity	A1	90	12
11_11	2016	Hebei	Petit Verdot	55	37.69	402285	2191161	1073.76	sensitivity	A1	89	12
11_13	2016	Hebei	Petit Verdot	56	37.72	320029	2223735	1058.94	sensitivity	A1	1	12
11_14	2016	Hebei	Petit Verdot	49	37.8	303539	1996428	1161.1	sensitivity	A1	1	23
11_15	2016	Hebei	Petit Verdot	63	37.71	320028	2210974	1041.05	resistance	A1	1	12
11_16	2016	Hebei	Petit Verdot	50	37.72	402269	2229910	1007.34	sensitivity	A1	1	12
11_17	2016	Hebei	Petit Verdot	47	37.72	319952	2190034	1067.59	sensitivity	A1	1	12
11_18	2016	Hebei	Petit Verdot	51	37.82	303539	1998588	1144.87	sensitivity	A1	1	23
11_20	2016	Hebei	Petit Verdot	46	37.74	320029	2172925	1039.97	sensitivity	A1	1	12
11_22	2016	Hebei	Petit Verdot	63	37.66	402267	2227254	1032.37	sensitivity	A1	1	12
12_1	2016	Missing	Missing	26	37.84	1733173	2207481	1069.68	sensitivity	A2	2	5
12_2	2016	Missing	Missing	59	37.83	1351195	2158208	1059.07	sensitivity	A2	84	17
12_3	2016	Missing	Missing	69	37.84	1732690	2254002	1018.76	sensitivity	A2	2	5
12_4	2016	Missing	Missing	52	37.8	1351271	2156763	1056	sensitivity	A2	2	17
12_5	2016	Missing	Missing	25	37.85	1733165	2205869	1013.15	sensitivity	A2	2	5
12_6	2016	Missing	Missing	25	37.8	1351268	2127414	1072.27	sensitivity	A2	2	17
12_7	2016	Missing	Missing	24	37.85	1733170	2206269	1027.77	sensitivity	A2	2	5
12_8	2016	Missing	Missing	26	37.84	1733243	2207145	1059.19	sensitivity	A2	2	5
12_9	2016	Missing	Missing	24	37.8	1351269	2126725	1055.73	sensitivity	A2	2	17
12_11	2016	Missing	Missing	40	37.83	1351273	2138864	1326.92	sensitivity	A2	87	17
12_12	2016	Missing	Missing	37	37.93	1733149	2216632	528.622	resistance	A2	86	5
12_13	2016	Missing	Missing	28	37.81	1351267	2128905	1066.52	sensitivity	A2	2	17
12_15	2016	Missing	Missing	46	37.83	1733395	2239756	1064.59	sensitivity	A2	2	5
12_16	2016	Missing	Missing	25	37.85	1732607	2206547	1066.81	sensitivity	A2	2	5
12_17	2016	Missing	Missing	24	37.85	1732530	2205922	1004.73	sensitivity	A2	2	5
12_18	2016	Missing	Missing	83	38.07	1733090	2253659	1043.72	sensitivity	A2	85	5
12_19	2016	Missing	Missing	24	37.85	1733172	2206385	997.604	sensitivity	A2	2	16
12_20	2016	Missing	Missing	26	37.81	1351267	2130368	1092.59	sensitivity	A2	2	17
12_21	2016	Missing	Missing	23	37.85	1732607	2205270	996.666	sensitivity	A2	2	5
12_22	2016	Missing	Missing	28	37.82	1351269	2129525	1070.52	sensitivity	A2	2	17
12_23	2016	Missing	Missing	29	37.83	1351238	2130383	1031.4	sensitivity	A2	2	17
12_24	2016	Missing	Missing	30	37.88	1733176	2212237	1044.37	sensitivity	A2	2	5
12_25	2016	Missing	Missing	37	37.82	1351272	2135234	1120.44	sensitivity	A2	2	17
12_26	2016	Missing	Missing	27	37.83	1351270	2131095	1071.38	sensitivity	A2	2	17
12_27	2016	Missing	Missing	77	38.11	310692	2146215	540.756	sensitivity	A2	83	5
27A_9	2012	Inner Mongolia	Merlot	58	38.03	402243	1980419	579.324	resistance	A1	75	23
28A_1	2012	Inner Mongolia	Merlot	57	37.74	1387703	2410307	479.546	resistance	B1	74	34
28B_6	2012	Inner Mongolia	Merlot	74	38.09	441181	1962986	575.514	sensitivity	A2	73	13
40B_13	2012	Inner Mongolia	Cabernet Gernischt	75	38.27	402342	1934776	601.172	resistance	A1	66	12
66A_2	2012	Inner Mongolia	Cabernet Sauvignon	67	38.11	1743796	2033968	572.99	resistance	A1	56	7
66A_6	2012	Inner Mongolia	Cabernet Sauvignon	71	38.26	1745274	2008570	545.458	sensitivity	A1	55	7
SX_1b	1999	Shaanxi	Meili	43	37.81	395089	2156995	535.472	resistance	B1	5	33
SX_1a	1999	Shaanxi	Meili	89	37.99	1282917	2192602	1087.47	sensitivity	B1	11	25
CS_2a	2009	Shaanxi	Cabernet Sauvignon	56	37.97	1290270	2221387	524.47	resistance	B2	41	46
CS_3b	2009	Shaanxi	Cabernet Sauvignon	66	38.06	522541	2225997	485.379	sensitivity	B2	38	46
CS_5a	2009	Shaanxi	Cabernet Sauvignon	86	38.18	1290239	2248783	504.468	resistance	B2	40	44
CS_9a	2009	Shaanxi	Cabernet Sauvignon	227	38.4	1287890	2423665	443.357	resistance	B2	39	44
HB_1a	1999	Hebei	Gamay	55	37.92	1309352	2255148	484.299	resistance	B1	37	37
HB_1b	1999	Hebei	Gamay	46	37.75	1282739	2305965	489.347	sensitivity	B1	36	27
HB_1c	1999	Hebei	Gamay	46	37.84	1311060	2160687	545.185	resistance	B1	5	25
HB_2b	1999	Hebei	Gamay	60	37.88	1282811	2174134	538.431	resistance	B1	35	28
ME_1a	2009	Shaanxi	Merlot	104	37.82	1282882	2253418	1047.04	resistance	B1	34	36
ME_1b	2009	Shaanxi	Merlot	93	38.1	1788597	2393395	483.756	resistance	B2	33	53
ME_2a	2009	Shaanxi	Merlot	62	38.01	529804	2221065	508.761	resistance	B2	6	44
ME_2b	2009	Shaanxi	Merlot	211	38.12	440871	2041011	568.371	sensitivity	A2	32	13
ME_2c	2009	Shaanxi	Merlot	95	37.99	529954	2292223	490.39	resistance	B2	31	45
ME_3b	2009	Shaanxi	Merlot	61	37.89	1290201	2373285	328.273	resistance	B2	6	44
ME_3d	2009	Shaanxi	Merlot	103	37.99	1282842	2199860	1007.34	resistance	B1	30	30
ME_4a	2009	Shaanxi	Merlot	125	38.43	441213	2051043	566.534	resistance	A2	29	13
ME_4d	2009	Shaanxi	Merlot	69	38.04	1290358	2231298	494.101	resistance	B2	28	45
ME_5b	2009	Shaanxi	Merlot	53	37.98	529766	2212885	496.528	resistance	B2	6	52
ME_5d	2009	Shaanxi	Merlot	74	38.06	1302536	2235626	487.478	resistance	B2	27	44
ME_6b	2009	Shaanxi	Merlot	88	38.07	1247988	2248129	484.193	resistance	B2	26	47
ME_6d	2009	Shaanxi	Merlot	263	38.46	1290248	2485424	452.831	resistance	B2	25	42
NX_1d	1999	Ningxia	Cabernet Sauvignon	42	37.79	1309714	2136319	556.555	resistance	B1	24	25
NX_1g	1999	Ningxia	Cabernet Sauvignon	42	37.8	1268945	2160383	534.442	resistance	B1	23	31
NX_1h	1999	Ningxia	Cabernet Sauvignon	40	37.79	1282839	2154586	1031.21	sensitivity	B1	5	30
NX_2b	1999	Ningxia	Cabernet Sauvignon	45	37.71	1387406	2275477	492.057	resistance	B1	22	32
NX_2f	1999	Ningxia	Cabernet Sauvignon	49	37.84	1267486	2157930	534.221	resistance	B1	5	25
NX_3c	1999	Ningxia	Cabernet Sauvignon	135	37.77	402525	2183038	508.543	resistance	A1	21	23
NX_3d	1999	Ningxia	Cabernet Sauvignon	66	37.91	1267420	2171154	527.328	resistance	B1	20	29
NX_3e	1999	Ningxia	Cabernet Sauvignon	69	37.73	1186483	2163928	505.556	sensitivity	A1	19	23
NX_3h	1999	Ningxia	Cabernet Sauvignon	38	37.81	1309623	2152013	554.112	sensitivity	B1	18	25
NX_4a	1999	Ningxia	Cabernet Sauvignon	41	37.82	1309506	2154234	533.342	resistance	B1	17	25
NX_4c	1999	Ningxia	Cabernet Sauvignon	42	37.81	1309642	2155627	534.504	resistance	B1	5	25
NX_4d	1999	Ningxia	Cabernet Sauvignon	40	37.82	1610444	2174688	536.422	resistance	B1	5	25
NX_4e	1999	Ningxia	Cabernet Sauvignon	100	38.5	402322	2190176	527.748	sensitivity	A1	16	23
NX_4f	1999	Ningxia	Cabernet Sauvignon	46	37.81	1282840	2158794	1107.72	resistance	B1	5	25
SD_1a	1999	Shandong	Cabernet Sauvignon	42	37.81	1422635	2147489	506.125	resistance	B1	5	25
SD_1b	1999	Shandong	Cabernet Sauvignon	42	37.81	1267413	2152098	533.022	sensitivity	B1	5	25
SD_1c	1999	Shandong	Cabernet Sauvignon	41	37.8	1267392	2152049	505.525	sensitivity	B1	5	29
SD_1e	1999	Shandong	Cabernet Sauvignon	41	37.81	1267380	2152966	515.085	resistance	B1	5	25
SD_1f	1999	Shandong	Cabernet Sauvignon	58	37.89	1267365	2166880	527.148	resistance	B1	5	25
SD_1g	1999	Shandong	Cabernet Sauvignon	43	37.81	1267446	2153522	528.239	resistance	B1	5	25
SD_2b	1999	Shandong	Cabernet Sauvignon	47	37.85	1309776	2225925	538.819	resistance	B1	15	24
SD_2d	1999	Shandong	Cabernet Sauvignon	42	37.82	1610360	2173731	535.99	resistance	B1	14	35
SD_2ee	1999	Shandong	Cabernet Sauvignon	41	37.7	1387301	2275482	492.702	resistance	B1	5	25
SD_2gf	1999	Shandong	Cabernet Sauvignon	44	37.84	1267477	2235230	492.84	resistance	B1	13	25
SD_2ji	1999	Shandong	Cabernet Sauvignon	39	37.81	1282822	2156112	520.274	resistance	B1	5	26
SD_2kj	1999	Shandong	Cabernet Sauvignon	45	37.81	1331092	2155185	545.768	resistance	B1	12	29
c1	2009	Shaanxi	Meili	36	38	172099	1810997	500	resistance	B2	9	41
c2	2009	Shaanxi	Meili	37	38	173256	1839076	500	resistance	B1	8	25
b1	1999	Shaanxi	Meili	36	38	170356	1808637	500	resistance	B2	9	41
b2	1999	Shaanxi	Meili	37	38	173256	1842371	500	resistance	B1	8	25
a3	1999	Shaanxi	Meili	32	38	173256	1811457	500	resistance	B2	9	41
a1	1999	Shaanxi	Meili	10	38	173522	1842115	500	resistance	B1	8	25
SD_2a	1999	Shandong	Cabernet Sauvignon	1	38	1852479	1852479	710.8	resistance	B1	8	25

## Sheet: Table S2
Table S2 Forty-five strains of O. oeni were randomly selected from the Lorentzen et al. phylogroup, including 20 strains from group A, 10 strains from group B, 10 strains from group C and 5 strains from group D
Strain	Phylogroup	Assembly Accession
AWRIB1063	A	GCA_001867405.1
AWRIB1119	A	GCA_001867485.1
AWRIB129	A	GCA_000372485.1
AWRIB133	A	GCA_001939345.1
AWRIB494	A	GCA_001868905.1
AWRIB565	A	GCA_001868965.1
AWRIB581	A	GCA_001868975.1
AWRIB714	A	GCA_001869135.1
AWRIB847	A	GCA_001869725.1
CRBO_14194	A	GCA_002462345.1
CRBO_14203	A	GCA_002462565.1
CRBO_14206	A	GCA_002462435.1
CRBO_14213	A	GCA_002462475.1
CRBO_14214	A	GCA_002462485.1
IOEB_L26_1	A	GCA_000762145.1
IOEB_L40_4	A	GCA_000761975.1
IOEB_S450	A	GCA_000762165.1
PSU-1	A	GCF_000014385.1
S14	A	GCA_000761955.1
S19	A	GCA_000762085.1
ATCC_BAA-1163	B	GCA_020424365.1
AWRIB418	B	GCA_000286155.1
AWRIB787	B	GCA_001869155.1
AWRIB864	B	GCA_001869805.1
IOEB_0501	B	GCA_000721875.1
IOEB_0502	B	GCA_000761575.1
IOEB_8417	B	GCA_000761665.1
IOEB_9304	B	GCA_000761645.1
IOEB_C23	B	GCA_000761925.1
S13	B	GCA_000761785.1
AWRIB240	C	GCA_001867765.1
AWRIB341	C	GCA_001867865.1
AWRIB435	C	GCA_001939495.1
AWRIB661	C	GCA_001869575.1
AWRIB663	C	GCA_001869605.1
AWRIB683	C	GCA_001869065.1
CRBO_13108	C	GCA_900518845.1
CRBO_1384	C	GCA_900518765.1
CRBO_1386	C	GCA_900518865.1
CRBO_1395	C	GCA_900518815.1
UBOCC-A-315001	D	GCA_002966535.1
UBOCC-A-315002	D	GCA_900518745.1
UBOCC-A-315003	D	GCA_900518755.1
UBOCC-A-315004	D	GCA_900518785.1
UBOCC-A-315005	D	GCA_900518825.1

## Sheet: Table S3
Table S3. Correlation between population structure and phenotype by chi-square test and odd ratio.
Group	Type	Number of all isolates in this type	Number of resistant isolates in this type	Number of sensitive isolates in this type	χ2 value (chi-square)	p value (chi-square)	OR (95% CI) a
Phylogroup	A1	103	50	53	0.189	6.6e-1 (ns) b	0.895 (0.543 to 1.476)
	A2	85	17	68	46.503	9.1e-12 (***)	0.133 (0.072 to 0.247)
	B1	38	32	6	20.666	6.0e-6 (***)	6.722 (2.700 to 16.736)
	B2	29	26	3	20.379	6.0e-6 (***)	10.536 (3.100 to 35.811)
Sequence Type	ST4	11	6	5	0.087	7.7e-1 (ns)	1.200 (0.357 to 4.037)
	ST5	21	5	16	6.373	1.2e-2 (*)	0.282 (0.100 to 0.795)
	ST6	16	3	13	6.752	9.0e-3 (**)	0.210 (0.058 to 0.758)
	ST7	20	9	11	0.234	6.3e-1 (ns)	0.798 (0.319 to 1.996)
	ST12	39	25	14	3.562	5.9e-2 (ns)	1.959 (0.966 to 3.971)
	ST17	26	4	22	14.034	1.8e-4 (***)	0.154 (0.051 to 0.461)
	ST23	26	12	14	0.189	6.6e-1 (ns)	0.835 (0.370 to 1.883)
	ST25	20	17	3	10.515	1.2e-3 (**)	6.330 (1.807 to 22.179)
PopPUNK	clade1	51	28	23	0.565	4.5e-1 (ns)	1.266 (0.684 to 2.344)
	clade2	41	8	33	18.399	1.8e-5 (***)	0.190 (0.084 to 0.430)
	clade3	23	3	20	13.958	1.9e-4 (***)	0.128 (0.037 to 0.444)
	clade4	16	7	9	0.284	5.9e-1 (ns)	0.758 (0.274 to 2.103)
	clade5	16	13	3	6.585	1.0e-2 (*)	4.672 (1.298 to 16.818)
	clade6	10	10	0 c	7.694	6.0e-3 (**)	10.763 (1.357 to 85.365)
Genomic Island	ISL1	229	104	125	20.538	6.0e-6 (***)	0.069 (0.016 to 0.300)
	ISL2	107	56	51	0.338	5.6e-1 (ns)	1.159 (0.705 to 1.907)
	ISL3	40	32	8	16.857	4.0e-5 (***)	4.958 (2.184 to 11.259)
	ISL4	31	11	20	3.055	8.0e-2 (ns)	0.503 (0.230 to 1.098)
	ISL5	27	5	22	12.121	5.0e-4 (***)	0.194 (0.071 to 0.530)
	ISL6	26	21	5	10.825	1.0e-3 (***)	4.789 (1.745 to 13.138)
	ISL7	24	23	1	22.072	3.0e-6 (***)	27.600 (3.666 to 207.808)
	ISL8	17	6	11	1.618	2.0e-1 (ns)	0.519 (0.186 to 1.448)
	ISL9	15	3	12	5.813	1.6e-2 (*)	0.230 (0.063 to 0.836)
	ISL10	10	8	2	3.698	5.4e-2 (ns)	4.167 (0.867 to 20.020)
Province	Ningxia	124	65	59	0.477	4.9e-1 (ns)	1.189 (0.727 to 1.944)
	Hebei	62	25	37	3.194	7.4e-2 (ns)	0.590 (0.330 to 1.055)
	Shaanxi	25	22	3	15.845	6.9e-5 (***)	8.579 (2.498 to 29.462)
	Shandong	13	11	2	6.491	1.1e-2 (*)	5.876 (1.275 to 27.071)
	Inner Mongolia	6	4	2	0.667	4.1e-1 (ns)	2.016 (0.363 to 11.208)
a OR, odd ratio; 95% CI, 95% confidence interval.
b ns, not significant; * p < 0.05; ** p < 0.01; *** p < 0.001.
c to mitigate issues arising from zero-frequency counts, we implement Laplace correction by adding 0.5 to the frequency count.

## Sheet: Table S4
Table S4 Genomic islands associated with acid resistance and their gene annotations.
Genome Island	InterPro Database	Annotations Description	COG Database	PFAM Database
ISL3	IPR029052	Metallo-dependent phosphatase	-	-
	IPR008822	Endodeoxyribonuclease RusA	L	RusA
	IPR011741	Conserved phage C-terminus (Phg_2220_C)	S	-
	IPR007731	Protein of unknown function (DUF669)	S	-
	IPR006505	AAA domain;phage nucleotide-binding protein	S	-
	IPR009785	Lactobacillus prophage Lj928, Orf309	S	-
	IPR001387	protein disulfide oxidoreductase activity	S	-
	IPR002104	Phage integrase family	S	-
ISL6	IPR007422	Cysteine protease Prp	J	Peptidase_Prp
	IPR006428	phage portal protein	S	-
	IPR006437	PBSX family phage terminase large subunit	S	-
	IPR005335	Terminase small subunit	S	-
	IPR029052	Metallo-dependent phosphatase	-	-
	IPR008822	Endodeoxyribonuclease RusA	L	RusA
	IPR011741	Conserved phage C-terminus (Phg_2220_C)	S	-
	IPR007731	Protein of unknown function (DUF669)	S	-
	IPR006505	AAA domain;phage nucleotide-binding protein	S	-
	IPR009785	Lactobacillus prophage Lj928, Orf309	S	-
	IPR001387	protein disulfide oxidoreductase activity	S	-
	IPR002104	Phage integrase family	S	-
	IPR003489	Putative sigma-54 modulation protein	J	Ribosom_S30AE_C,Ribosomal_S30AE
ISL7	IPR029052	Metallo-dependent phosphatase	-	-
	IPR006524	Phage transcriptional regulator, ArpU family	S	DUF1492
	IPR008822	Endodeoxyribonuclease RusA	L	RusA
	IPR011741	Conserved phage C-terminus (Phg_2220_C)	S	-
	IPR007731	Protein of unknown function (DUF669)	S	-
	IPR006505	AAA domain;phage nucleotide-binding protein	S	-
	IPR009785	Lactobacillus prophage Lj928, Orf309	S	-
	IPR001387	protein disulfide oxidoreductase activity	S	-
	IPR002104	Phage integrase family	S	-
	IPR003489	Putative sigma-54 modulation protein	J	Ribosom_S30AE_C,Ribosomal_S30AE
ISL1	IPR025161	Putative transposase of IS4/5 family (DUF4096)	L	Putative transposase of IS4/5 family (DUF4096)	DUF4096
	IPR002559	Transposase DDE domain	L	Transposase DDE domain	DDE_Tnp_1
	IPR006171	DNA topoisomerase 3	L	DNA topoisomerase type I activity	Topoisom_bac,Toprim,zf-C4_Topoisom
	IPR023214	haloacid dehalogenase-like hydrolase	S	Hydrolase	Hydrolase_3
	IPR013012	Lichenan-specific phosphotransferase enzyme IIB component	G	PTS system, Lactose/Cellobiose specific IIB subunit	PTS_IIB
	IPR003188	Lichenan-specific phosphotransferase enzyme IIA component	G	PTS system, Lactose/Cellobiose specific IIA subunit	PTS_IIA
	IPR001360	6-phospho-beta-glucosidase BglA	G	Belongs to the glycosyl hydrolase 1 family	Glyco_hydro_1
	IPR001360	6-phospho-beta-glucosidase BglA	G	Belongs to the glycosyl hydrolase 1 family	Glyco_hydro_1
	IPR047640	HTH-type transcriptional regulator GlvR	K	Helix-turn-helix domain, rpiR family	HTH_6,SIS
	IPR046348	SIS domain superfamily	K	Helix-turn-helix domain, rpiR family	HTH_6,SIS
	IPR004501	Lichenan permease IIC component	G	The phosphoenolpyruvate-dependent sugar phosphotransferase system (PTS), a major carbohydrate active - transport system, catalyzes the phosphorylation of incoming sugar substrates concomitant with their translocation across the cell membrane	PTS_EIIC
	IPR008589	6-phospho-N-acetylmuramidase	S	Bacterial protein of unknown function (DUF871)	DUF871
	IPR041380	Acetyltransferase (GNAT) domain	E	Asp/Glu/Hydantoin racemase	Asp_Glu_race
	IPR025948	HTH-like domain;Integrase, catalytic core	L	HTH-like domain	HTH_21,rve,rve_2
	IPR027256	putative cadmium-transporting ATPase	P	E1-E2 ATPase	E1-E2_ATPase,Hydrolase
	IPR000425	Glycerol facilitator-aquaporin gla	U	Belongs to the MIP aquaporin (TC 1.A.8) family	MIP
	IPR013766	Thioredoxin	O	Thioredoxin-like domain	Thioredoxin
	IPR003735	Copper-sensing transcriptional repressor CsoR	S	protein conserved in bacteria	Trns_repr_metal
	IPR008331	Metalloregulation DNA-binding stress protein	P	Ferritin-like domain	Ferritin
	IPR006121	Copper-exporting P-type ATPase A	P	Heavy-metal-associated domain	HMA
	IPR000595	Anaerobic regulatory protein	K	COG0664 cAMP-binding proteins - catabolite gene activator and regulatory subunit of cAMP-dependent protein kinases	HTH_Crp_2,cNMP_binding
	IPR025246	Integrase, catalytic core;Transposase IS30-like HTH domain	L	Transposase and inactivated derivatives, IS30 family	HTH_38,rve
	IPR047199	CorA-like Mg2+ transporter protein	P	CorA-like Mg2+ transporter protein	CorA
	IPR006119	Putative DNA-invertase from lambdoid prophage Rac	L	Resolvase, N terminal domain	Resolvase
ISL5	IPR004501	Lichenan permease IIC component	G	PTS_EIIC
	IPR013012	Lichenan-specific phosphotransferase enzyme IIB component	G	PTS_IIB
	IPR003188	Lichenan-specific phosphotransferase enzyme IIA component	G	PTS_IIA
	IPR002915	Deoxyribose-phosphate aldolase 2	F	DeoC
	IPR004701	PTS system mannose-specific EIIAB component	G	EIIA-man
	IPR004720	PTS system sorbose subfamily IIB component	G	PTSIIB_sorb
	IPR004720	PTS system sorbose subfamily IIB component	G	PTSIIB_sorb
	IPR004700	Mannose permease IIC component	M	EII-Sor
	IPR004704	Mannose permease IID component	G	EIID-AGA
	IPR004375	Toxin-antitoxin biofilm protein TabA	G	DUF386
	IPR020846	Regulatory protein UhpC	G	MFS_1
	IPR004375	Toxin-antitoxin biofilm protein TabA	G	DUF386
	IPR006139	Putative 2-hydroxyacid dehydrogenase	CH	2-Hacid_dh,2-Hacid_dh_C
	IPR000843	HTH-type transcriptional regulator KdgR	K	LacI,Peripla_BP_3,Peripla_BP_4
	IPR000577	L-xylulose/3-keto-L-gulonate kinase	G	FGGY_C,FGGY_N
	IPR013022	L-ribulose-5-phosphate 3-epimerase UlaE	G	AP_endonuc_2
	IPR001303	L-ribulose-5-phosphate 4-epimerase	G	Aldolase_II
	IPR040079	Glutathione S-transferase GST-6.0	O	GST_C,GST_C_3,GST_N,GST_N_2
	IPR001845	Transcriptional activator HlyU	K	HTH_20
	IPR005053	Mobilization protein A	L	MobA_MobL
	IPR011067	Plasmid maintenance toxin/Cell growth inhibitor	-	PemK_toxin
	IPR007337	RelB antitoxin/Antitoxin DinJ	L	RelB
	IPR041151	Replication initiator A, N-terminal, C-terminal	S	RepA_N
	IPR025669	Sporulation initiation inhibitor protein Soj	D	AAA_31
	IPR047930	IS6 family transposase	L	DDE_Tnp_IS240
	IPR001155	NADH oxidase	C	Oxidored_FMN
	IPR000847	HTH-type transcriptional regulator CynR	K	HTH_1,LysR_substrate
	IPR006119	Putative transposon Tn552 DNA-invertase bin3	L	HTH_23,HTH_7,Resolvase
	IPR002781	Sulfite exporter TauE/SafE	S	TauE
	IPR009057	Homeobox-like domain superfamily	K	TetR_N,WHG
	IPR006140	Glycerate dehydrogenase	CH	2-Hacid_dh,2-Hacid_dh_C
	IPR006139	Putative 2-hydroxyacid dehydrogenase	CH	2-Hacid_dh,2-Hacid_dh_C
	IPR013610	N-terminal domain of anti-restriction factor ArdC	L	-
	IPR000380	DNA topoisomerase 3	L	Topoisom_bac,Toprim,Toprim_Crpt,zf-C4_Topoisom
	IPR001387	Antitoxin igA-2	K	HTH_3,MqsA_antitoxin
	IPR020843	Sorbitol dehydrogenase	C	ADH_N,ADH_N_assoc,ADH_zinc_N
	IPR025736	PucR C-terminal helix-turn-helix domain	KT	HTH_30,PucR
	IPR004813	OPT oligopeptide transporter protein	S	OPT
	IPR010843	Uncharacterised protein family AroM	E	AroM
	IPR010318	DUF917, N-terminal domain,C-terminal domain	S	DUF917
	IPR045079	Acetophenone carboxylase alpha subunit	EQ	Hydant_A_N,Hydantoinase_A
	IPR015942	Asp/Glu/hydantoin racemase	L	Topoisom_bac,Toprim,Toprim_Crpt,zf-C4_Topoisom
	IPR001845	HTH-type transcriptional repressor CzrA	K	HTH_5
	IPR002524	Cation efflux protein	M	Glycos_transf_2
	IPR016181	Acyl-CoA N-acyltransferase	K	Acetyltransf_1,Acetyltransf_10
	IPR001360	Aryl-phospho-beta-D-glucosidase BglH	G	Glyco_hydro_1
	IPR011297	PTS system beta-glucoside-specific EIIBCA component	G	PTS_EIIA_1,PTS_EIIB,PTS_EIIC
	IPR004341	Transcription antiterminator LicT	S	Polysacc_synt,Polysacc_synt_3,Polysacc_synt_C
	IPR004776	Membrane transport protein	S	Mem_trans
	IPR007560	Mrr restriction system protein	L	Mrr_N,Mrr_cat
	IPR013078	Phosphoserine phosphatase 1	G	His_Phos_1
	IPR025671	Protein of unknown function with HXXEE motif	S	HXXEE
	IPR000073	3-oxoadipate enol-lactonase 2	S	Abhydrolase_1
	IPR000073	3-oxoadipate enol-lactonase 2	I	Abhydrolase_1,CMD
	IPR000917	Sulfatase, N-terminal	M	Sulfatase
	IPR027417	ABC transporter ATP-binding protein NatA	M	DUF4422
ISL9	IPR025161	Putative transposase of IS4/5 family (DUF4096)	L	DUF4096
	IPR002559	Transposase DDE domain	L	DDE_Tnp_1
	IPR006171	DNA topoisomerase 3	L	Topoisom_bac,Toprim,zf-C4_Topoisom
	IPR023214	Putative phosphatase	S	Hydrolase_3
	IPR003501	Lichenan-specific phosphotransferase enzyme IIB component	G	PTS_IIB
	IPR003188	Lichenan-specific phosphotransferase enzyme IIA component	G	PTS_IIA
	IPR001360	6-phospho-beta-glucosidase BglA	G	Glyco_hydro_1
	IPR001360	6-phospho-beta-glucosidase BglA	G	Glyco_hydro_1
	IPR000281	HTH-type transcriptional regulator GlvR	K	HTH_6,SIS
	IPR046348	SIS domain superfamily	K	HTH_6,SIS
	IPR004501	Lichenan permease IIC component	G	PTS_EIIC
	IPR008589	6-phospho-N-acetylmuramidase	S	DUF871
	IPR041380	Acetyltransferase (GNAT) domain;Sterol carrier protein domain	S	Acetyltransf_9,SCP2_2
	IPR025948	Integrase, catalytic core;HTH-like domain	L	HTH_21,rve,rve_2
	IPR027256	putative cadmium-transporting ATPase	P	E1-E2_ATPase,Hydrolase
	IPR000425	Glycerol facilitator-aquaporin gla	U	MIP
	IPR005746	Thioredoxin	O	Thioredoxin
	IPR003735	Copper-sensing transcriptional repressor CsoR	S	Trns_repr_metal
	IPR008331	Metalloregulation DNA-binding stress protein	P	Ferritin
	IPR006121	Copper-exporting P-type ATPase A	P	HMA
	IPR000595	Anaerobic regulatory protein	K	HTH_Crp_2,cNMP_binding
	IPR025246	Transposase IS30-like HTH domain;Integrase core domain	L	HTH_38,rve
	IPR047199	Magnesium transporter CorA-like	P	CorA
	IPR006119	Putative DNA-invertase from lambdoid prophage Rac	L	Resolvase
	IPR018573	Restriction endonuclease, type II, AlwI	L	RE_AlwI
	IPR006140	Hydroxypyruvate reductase	CH	2-Hacid_dh,2-Hacid_dh_C
	IPR006139	DNA topoisomerase 3	L	Topoisom_bac,Toprim,Toprim_Crpt,zf-C4_Topoisom
	IPR013497	DNA topoisomerase 1	L	Topoisom_bac,Toprim,Toprim_Crpt,zf-C4_Topoisom

## Sheet: Table S5
Table S5 Correlation of genes and phenotypes in phylogroup A.
gene	COG_category	Description	Preferred_name	GOs	EC	KEGG_ko	KEGG_Pathway	KEGG_Module	KEGG_Reaction	KEGG_rclass	BRITE	PFAMs
group_3006	S	Glycosyltransferase like family 2	-	-	-	-	-	-	-	-	-	Glycos_transf_2
ybiT	S	ATPases associated with a variety of cellular activities	-	-	-	ko:K18231,ko:K19349	ko02010,map02010	-	-	-	br01600,ko00000,ko00001,ko01504,ko02000	ABC_tran,ABC_tran_Xtn
icaA	M	Glycosyl transferase family group 2	icaA	-	-	-	-	-	-	-	-	Chitin_synth_2,Glyco_tranf_2_3,Glyco_trans_2_3,Glycos_transf_2
aldh	C	Aldehyde dehydrogenase family	gabD	-	1.2.1.16,1.2.1.20,1.2.1.79	ko:K00135	ko00250,ko00310,ko00350,ko00650,ko00760,ko01100,ko01120,map00250,map00310,map00350,map00650,map00760,map01100,map01120	M00027	R00713,R00714,R02401	RC00080	ko00000,ko00001,ko00002,ko01000	Aldedh
tagE_1	M	Glycosyl transferases group 1	-	-	2.4.1.52	ko:K00712	-	-	-	-	ko00000,ko01000,ko01003	Glycos_transf_1
bglC	G	Glycosyl hydrolase family 1	-	-	3.2.1.86	ko:K01223	ko00010,ko00500,map00010,map00500	-	R00839,R05133,R05134	RC00049,RC00171,RC00714	ko00000,ko00001,ko01000	Glyco_hydro_1
crcB_2	D	Important for reducing fluoride concentration in the cell, thus reducing its toxicity	crcB	-	-	ko:K06199	-	-	-	-	ko00000,ko02000	CRCB
hflX	S	GTPase that associates with the 50S ribosomal subunit and may have a role during protein synthesis or ribosome biogenesis	hflX	-	-	ko:K03665	-	-	-	-	ko00000,ko03009	GTP-bdg_M,GTP-bdg_N,MMR_HSR1
group_3005	G	Alpha amylase, catalytic domain	gtfA	-	2.4.1.7	ko:K00690	ko00500,map00500	-	R00803	RC00028	ko00000,ko00001,ko01000	Alpha-amylase
ybhR	V	ABC-type multidrug transport system, permease component	-	-	-	ko:K01992	-	M00254	-	-	ko00000,ko00002,ko02000	ABC2_membrane,ABC2_membrane_3
arcA_2	E	Amidinotransferase	arcA	-	3.5.3.6	ko:K01478	ko00220,ko01100,ko01110,ko01130,map00220,map01100,map01110,map01130	-	R00552	RC00177	ko00000,ko00001,ko01000	Amidinotransf
group_4048	CH	Belongs to the D-isomer specific 2-hydroxyacid dehydrogenase family	gyaR	-	1.1.1.26,1.1.1.399,1.1.1.95	ko:K00015,ko:K00058	ko00260,ko00630,ko00680,ko01100,ko01110,ko01120,ko01130,ko01200,ko01230,map00260,map00630,map00680,map01100,map01110,map01120,map01130,map01200,map01230	M00020	R00717,R01388,R01513	RC00031,RC00042	ko00000,ko00001,ko00002,ko01000,ko04147	2-Hacid_dh,2-Hacid_dh_C
adhE_1	C	belongs to the iron- containing alcohol dehydrogenase family	adhE	-	1.1.1.1,1.2.1.10	ko:K04072	ko00010,ko00071,ko00350,ko00620,ko00625,ko00626,ko00650,ko01100,ko01110,ko01120,ko01130,ko01220,map00010,map00071,map00350,map00620,map00625,map00626,map00650,map01100,map01110,map01120,map01130,map01220	-	R00228,R00623,R00754,R01172,R04880,R05233,R05234,R06917,R06927	RC00004,RC00050,RC00088,RC00099,RC00116,RC00184,RC00649,RC01195	ko00000,ko00001,ko01000	Aldedh,Fe-ADH
ackA	C	Catalyzes the formation of acetyl phosphate from acetate and ATP. Can also catalyze the reverse reaction	ackA	-	2.7.2.1	ko:K00925	ko00430,ko00620,ko00640,ko00680,ko00720,ko01100,ko01120,ko01200,map00430,map00620,map00640,map00680,map00720,map01100,map01120,map01200	M00357,M00579	R00315,R01353	RC00002,RC00043	ko00000,ko00001,ko00002,ko01000	Acetate_kinase
ecfT_3	P	Transmembrane (T) component of an energy-coupling factor (ECF) ABC-transporter complex. Unlike classic ABC transporters this ECF transporter provides the energy necessary to transport a number of different substrates	ecfT	-	-	ko:K16785	ko02010,map02010	M00582	-	-	ko00000,ko00001,ko00002,ko02000	CbiQ
iolT_1	EGP	Sugar (and other) transporter	-	-	-	-	-	-	-	-	-	Sugar_tr
group_4032	S	Abi-like protein	-	-	-	-	-	-	-	-	-	Abi_2
purL	F	Part of the phosphoribosylformylglycinamidine synthase complex involved in the purines biosynthetic pathway. Catalyzes the ATP-dependent conversion of formylglycinamide ribonucleotide (FGAR) and glutamine to yield formylglycinamidine ribonucleotide (FGAM) and glutamate. The FGAM synthase complex is composed of three subunits. PurQ produces an ammonia molecule by converting glutamine to glutamate.…	purL	GO:0000166,GO:0003674,GO:0003824,GO:0004642,GO:0005488,GO:0005524,GO:0006139,GO:0006163,GO:0006164,GO:0006725,GO:0006753,GO:0006793,GO:0006796,GO:0006807,GO:0008144,GO:0008150,GO:0008152,GO:0009058,GO:0009117,GO:0009150,GO:0009152,GO:0009165,GO:0009259,GO:0009260,GO:0009987,GO:0016874,GO:0016879,GO:0016884,GO:0017076,GO:0018130,GO:0019438,GO:0019637,GO:0019693,GO:0030554,GO:0032553,GO:0032555,GO:…	6.3.5.3	ko:K01952	ko00230,ko01100,ko01110,ko01130,map00230,map01100,map01110,map01130	M00048	R04463	RC00010,RC01160	ko00000,ko00001,ko00002,ko01000	AIRS,AIRS_C
csbB_2	S	transferase activity	-	-	-	-	-	-	-	-	-	-
pspA_2	G	phosphoglycerate mutase	pgm6	-	-	-	-	-	-	-	-	His_Phos_1
group_262	S	N-acetylmuramoyl-L-alanine amidase activity	-	GO:0005575,GO:0019012	-	-	-	-	-	-	-	-
drrA	V	AAA domain, putative AbiEii toxin, Type IV TA system	cylA	-	-	ko:K01990,ko:K09695,ko:K11050	ko02010,map02010	M00252,M00254,M00298	-	-	ko00000,ko00001,ko00002,ko02000	ABC_tran,DUF4162
group_4054	K	Transcriptional regulator	-	-	-	-	-	-	-	-	-	-
mrr	L	Restriction endonuclease	-	-	-	ko:K07448	-	-	-	-	ko00000,ko02048	Mrr_N,Mrr_cat
group_4627	-	-	-	-	-	-	-	-	-	-	-	-
group_3336	F	Inosine-uridine preferring nucleoside hydrolase	-	-	-	-	-	-	-	-	-	IU_nuc_hydro
group_2289	S	YibE/F-like protein	-	-	-	-	-	-	-	-	-	YibE_F
metI	E	COG0626 Cystathionine beta-lyases cystathionine gamma-synthases	metB	GO:0003674,GO:0003824,GO:0003962,GO:0004123,GO:0016740,GO:0016765,GO:0016829,GO:0016846	2.5.1.48	ko:K01739	ko00270,ko00450,ko00920,ko01100,ko01110,ko01130,ko01230,map00270,map00450,map00920,map01100,map01110,map01130,map01230	M00017	R00999,R01288,R02508,R03217,R03260,R04944,R04945,R04946	RC00020,RC00056,RC00069,RC00420,RC02848,RC02866	ko00000,ko00001,ko00002,ko01000	Cys_Met_Meta_PP
grpE	O	Participates actively in the response to hyperosmotic and heat shock by preventing the aggregation of stress-denatured proteins, in association with DnaK and GrpE. It is the nucleotide exchange factor for DnaK and may function as a thermosensor. Unfolded proteins bind initially to DnaJ	grpE	GO:0000166,GO:0000774,GO:0001871,GO:0003674,GO:0005488,GO:0005515,GO:0005575,GO:0005623,GO:0008150,GO:0009986,GO:0017076,GO:0030234,GO:0030246,GO:0030247,GO:0030554,GO:0036094,GO:0044464,GO:0050790,GO:0051082,GO:0060589,GO:0060590,GO:0065007,GO:0065009,GO:0097159,GO:0098772,GO:1901265,GO:1901363,GO:2001065	-	ko:K03687	-	-	-	-	ko00000,ko03029,ko03110	GrpE
pbuE_3	EGP	Sugar (and other) transporter	-	-	-	-	-	-	-	-	-	MFS_1
lysN	E	Alanine-glyoxylate amino-transferase	-	-	-	-	-	-	-	-	-	Aminotran_1_2
dapb3	E	Prolyl oligopeptidase family	-	-	3.4.19.1	ko:K01303	-	-	-	-	ko00000,ko01000,ko01002	PD40,Peptidase_S9
epsG	U	Prokaryotic N-terminal methylation motif	comGC	-	-	ko:K02245	-	M00429	-	-	ko00000,ko00002,ko02044	N_methyl
group_3190	-	-	-	-	-	-	-	-	-	-	-	-
group_1535	C	Malic enzyme, NAD binding domain	mae	-	1.1.1.38	ko:K00027	ko00620,ko01200,ko02020,map00620,map01200,map02020	-	R00214	RC00105	ko00000,ko00001,ko01000	Malic_M,malic
patA_5	M	membrane protein involved in D-alanine export	dltB	-	-	ko:K03739	ko01503,ko02020,ko05150,map01503,map02020,map05150	M00725	-	-	ko00000,ko00001,ko00002,ko01504	MBOAT
group_1413	M	LysM domain	-	-	-	-	-	-	-	-	-	LysM
spsB_2	U	Belongs to the peptidase S26 family	lepB	-	3.4.21.89	ko:K03100	ko02024,ko03060,map02024,map03060	-	-	-	ko00000,ko00001,ko01000,ko01002	Peptidase_S24,Peptidase_S26
purM	F	Phosphoribosylformylglycinamidine cyclo-ligase	purM	-	6.3.3.1	ko:K01933	ko00230,ko01100,ko01110,ko01130,map00230,map01100,map01110,map01130	M00048	R04208	RC01100	ko00000,ko00001,ko00002,ko01000	AIRS,AIRS_C
betI	K	transcriptional regulator	-	-	-	-	-	-	-	-	-	TetR_N,WHG
cysM	E	Pyridoxal-phosphate dependent enzyme	mccA	GO:0000096,GO:0000097,GO:0003674,GO:0003824,GO:0004122,GO:0004124,GO:0005488,GO:0005575,GO:0005622,GO:0005623,GO:0005737,GO:0006082,GO:0006520,GO:0006534,GO:0006535,GO:0006563,GO:0006790,GO:0006807,GO:0008144,GO:0008150,GO:0008152,GO:0008284,GO:0008652,GO:0009058,GO:0009069,GO:0009070,GO:0009987,GO:0016053,GO:0016740,GO:0016765,GO:0016829,GO:0016835,GO:0016836,GO:0016846,GO:0019344,GO:0019752,GO:…	2.5.1.134,2.5.1.47	ko:K01738,ko:K17216	ko00270,ko00920,ko01100,ko01110,ko01120,ko01130,ko01200,ko01230,map00270,map00920,map01100,map01110,map01120,map01130,map01200,map01230	M00021,M00609	R00897,R03601,R04859,R10305	RC00020,RC00069,RC02814,RC02821	ko00000,ko00001,ko00002,ko01000	PALP
dnaJ	O	COG0484 DnaJ-class molecular chaperone with C-terminal Zn finger domain	dnaJ	-	-	ko:K03686	-	-	-	-	ko00000,ko03029,ko03110	DnaJ,DnaJ_C,DnaJ_CXXCXGXG
arlR_1	T	consisting of a CheY-like receiver domain and a winged-helix DNA-binding domain	rrp2	-	-	-	-	-	-	-	-	Response_reg,Trans_reg_C
ribF	H	Belongs to the ribF family	ribF	-	2.7.1.26,2.7.7.2	ko:K11753	ko00740,ko01100,ko01110,map00740,map01100,map01110	M00125	R00161,R00549	RC00002,RC00017	ko00000,ko00001,ko00002,ko01000	FAD_syn,Flavokinase
degP	T	secreted protein containing a PDZ domain	lon	-	-	ko:K07177	ko02024,map02024	-	-	-	ko00000,ko00001,ko01002	Lon_C,PDZ_2
pepF1_3	E	COG1164 Oligoendopeptidase F	pepF2	-	-	-	-	-	-	-	-	Peptidase_M3,Peptidase_M3_N
dnaK	O	Heat shock 70 kDa protein	dnaK	GO:0001871,GO:0003674,GO:0005488,GO:0005575,GO:0005623,GO:0008150,GO:0009986,GO:0030246,GO:0030247,GO:0044464,GO:0051704,GO:0098630,GO:0098743,GO:2001065	-	ko:K04043	ko03018,ko04212,ko05152,map03018,map04212,map05152	-	-	-	ko00000,ko00001,ko03019,ko03029,ko03110,ko04147	HSP70
group_2251	-	-	-	-	-	-	-	-	-	-	-	-
metC	E	COG0626 Cystathionine beta-lyases cystathionine gamma-synthases	metC	GO:0003674,GO:0003824,GO:0003962,GO:0004123,GO:0016740,GO:0016765,GO:0016829,GO:0016846	4.4.1.8	ko:K01760	ko00270,ko00450,ko01100,ko01110,ko01230,map00270,map00450,map01100,map01110,map01230	M00017	R00782,R01286,R02408,R04941	RC00056,RC00069,RC00382,RC00488,RC00710,RC01245,RC02303	ko00000,ko00001,ko00002,ko01000	Cys_Met_Meta_PP
metB	E	COG0626 Cystathionine beta-lyases cystathionine gamma-synthases	mccB	GO:0000096,GO:0000098,GO:0003674,GO:0003824,GO:0003962,GO:0004123,GO:0005575,GO:0005622,GO:0005623,GO:0005737,GO:0006082,GO:0006520,GO:0006790,GO:0006807,GO:0008150,GO:0008152,GO:0008284,GO:0009056,GO:0009063,GO:0009987,GO:0016054,GO:0016740,GO:0016765,GO:0016829,GO:0016846,GO:0019752,GO:0042127,GO:0043418,GO:0043436,GO:0044237,GO:0044238,GO:0044248,GO:0044273,GO:0044281,GO:0044282,GO:0044424,GO:…	4.4.1.1,4.4.1.2,4.4.1.8	ko:K01760,ko:K17217	ko00260,ko00270,ko00450,ko00920,ko01100,ko01110,ko01130,ko01230,map00260,map00270,map00450,map00920,map01100,map01110,map01130,map01230	M00017,M00609	R00782,R01001,R01283,R01286,R02408,R04941	RC00056,RC00069,RC00348,RC00382,RC00487,RC00488,RC00710,RC01245,RC02303,RC02814	ko00000,ko00001,ko00002,ko01000	Cys_Met_Meta_PP
gpmA_1	G	Phosphoglycerate mutase family	pgm3	-	-	-	-	-	-	-	-	His_Phos_1
ilvE	E	COG0115 Branched-chain amino acid aminotransferase 4-amino-4-deoxychorismate lyase	ilvE	-	2.6.1.42	ko:K00826	ko00270,ko00280,ko00290,ko00770,ko01100,ko01110,ko01130,ko01210,ko01230,map00270,map00280,map00290,map00770,map01100,map01110,map01130,map01210,map01230	M00019,M00036,M00119,M00570	R01090,R01214,R02199,R10991	RC00006,RC00036	ko00000,ko00001,ko00002,ko01000,ko01007	Aminotran_4
yusO_1	K	helix_turn_helix multiple antibiotic resistance protein	-	-	-	-	-	-	-	-	-	MarR
group_728	S	Phage portal protein, SPP1 Gp6-like	-	GO:0005575,GO:0019012,GO:0019028,GO:0032991,GO:0044423,GO:0046729,GO:0046798	-	-	-	-	-	-	-	-
group_728	S	Phage portal protein, SPP1 Gp6-like	-	GO:0005575,GO:0019012,GO:0019028,GO:0032991,GO:0044423,GO:0046729,GO:0046798	-	-	-	-	-	-	-	-
sle1_2	S	N-acetylmuramoyl-L-alanine amidase activity	-	-	-	-	-	-	-	-	-	-
azoR_1	I	Catalyzes the reductive cleavage of azo bond in aromatic azo compounds to the corresponding amines. Requires NADH, but not NADPH, as an electron donor for its activity	azoR	-	-	ko:K01118	-	-	-	-	ko00000,ko01000	Flavodoxin_2
gapA1	G	Belongs to the glyceraldehyde-3-phosphate dehydrogenase family	gap	-	1.2.1.12	ko:K00134	ko00010,ko00710,ko01100,ko01110,ko01120,ko01130,ko01200,ko01230,ko04066,ko05010,map00010,map00710,map01100,map01110,map01120,map01130,map01200,map01230,map04066,map05010	M00001,M00002,M00003,M00165,M00166,M00308,M00552	R01061	RC00149	ko00000,ko00001,ko00002,ko01000,ko04131,ko04147	Gp_dh_C,Gp_dh_N
crr	G	PTS system	ptbA	-	2.7.1.208	ko:K02755,ko:K02777,ko:K20107,ko:K20108	ko00010,ko00500,ko00520,ko02026,ko02060,ko05111,map00010,map00500,map00520,map02026,map02060,map05111	M00265,M00266,M00268,M00270,M00271,M00272,M00303,M00806	R02738,R02780,R04111,R04394,R05132,R08559	RC00017,RC03206	ko00000,ko00001,ko00002,ko01000,ko02000	PTS_EIIA_1
group_1557	S	Terminase-like family	-	-	-	-	-	-	-	-	-	-
group_1556	S	Terminase-like family	-	-	-	-	-	-	-	-	-	-
xerC_2	S	Phage integrase family	-	GO:0006139,GO:0006259,GO:0006725,GO:0006807,GO:0008150,GO:0008152,GO:0009987,GO:0015074,GO:0034641,GO:0043170,GO:0044237,GO:0044238,GO:0044260,GO:0046483,GO:0071704,GO:0090304,GO:1901360	-	-	-	-	-	-	-	-
yttA	N	competence protein COMEC	-	-	-	-	-	-	-	-	-	Lactamase_B
ldhA	C	Belongs to the D-isomer specific 2-hydroxyacid dehydrogenase family	ldhD	-	1.1.1.28	ko:K03778	ko00620,ko01120,map00620,map01120	-	R00704	RC00044	ko00000,ko00001,ko01000	2-Hacid_dh,2-Hacid_dh_C
guaD	FJ	Guanine deaminase	-	-	3.5.4.3	ko:K01487	ko00230,ko01100,map00230,map01100	-	R01676	RC00204	ko00000,ko00001,ko01000	MafB19-deam,dCMP_cyt_deam_1
crcB_1	D	Important for reducing fluoride concentration in the cell, thus reducing its toxicity	crcB	GO:0003674,GO:0005215,GO:0005575,GO:0005623,GO:0005886,GO:0005887,GO:0006810,GO:0006811,GO:0006820,GO:0008150,GO:0008509,GO:0015075,GO:0015103,GO:0015318,GO:0015698,GO:0016020,GO:0016021,GO:0022857,GO:0031224,GO:0031226,GO:0034220,GO:0044425,GO:0044459,GO:0044464,GO:0051179,GO:0051234,GO:0055085,GO:0071944,GO:0098656,GO:0098660,GO:0098661,GO:1903424,GO:1903425	-	ko:K06199	-	-	-	-	ko00000,ko02000	CRCB
higA-2	K	Helix-turn-helix XRE-family like proteins	-	-	-	ko:K07726	-	-	-	-	ko00000,ko03000	HTH_3,MqsA_antitoxin
group_4630	S	Branched-chain amino acid transport protein (AzlD)	azlD	-	-	-	-	-	-	-	-	AzlD
group_2786	S	Primase alpha helix C-terminal domain protein	-	-	-	-	-	-	-	-	-	PriCT_1
group_729	S	Phage portal protein, SPP1 Gp6-like	-	GO:0005575,GO:0019012,GO:0019028,GO:0032991,GO:0044423,GO:0046729,GO:0046798	-	-	-	-	-	-	-	-
purD_1	F	Belongs to the GARS family	purD	-	6.3.4.13	ko:K01945	ko00230,ko01100,ko01110,ko01130,map00230,map01100,map01110,map01130	M00048	R04144	RC00090,RC00166	ko00000,ko00001,ko00002,ko01000	GARS_A,GARS_C,GARS_N
group_2252	-	-	-	-	-	-	-	-	-	-	-	-
group_3007	S	Glycosyltransferase like family 2	-	-	-	-	-	-	-	-	-	Glycos_transf_2
group_2778	T	COG0589 Universal stress protein UspA and related nucleotide-binding proteins	usp2	-	-	-	-	-	-	-	-	Usp
group_3335	F	Inosine-uridine preferring nucleoside hydrolase	-	-	-	-	-	-	-	-	-	IU_nuc_hydro
group_4632	S	Transglycosylase associated protein	-	-	-	-	-	-	-	-	-	Transgly_assoc
group_4637	S	Protein of unknown function (DUF1345)	-	-	-	-	-	-	-	-	-	DUF1345
group_3008	S	Glycosyltransferase like family 2	-	-	-	-	-	-	-	-	-	Glycos_transf_2
purL_1	F	Part of the phosphoribosylformylglycinamidine synthase complex involved in the purines biosynthetic pathway. Catalyzes the ATP-dependent conversion of formylglycinamide ribonucleotide (FGAR) and glutamine to yield formylglycinamidine ribonucleotide (FGAM) and glutamate. The FGAM synthase complex is composed of three subunits. PurQ produces an ammonia molecule by converting glutamine to glutamate.…	purL	GO:0000166,GO:0003674,GO:0003824,GO:0004642,GO:0005488,GO:0005524,GO:0006139,GO:0006163,GO:0006164,GO:0006725,GO:0006753,GO:0006793,GO:0006796,GO:0006807,GO:0008144,GO:0008150,GO:0008152,GO:0009058,GO:0009117,GO:0009150,GO:0009152,GO:0009165,GO:0009259,GO:0009260,GO:0009987,GO:0016874,GO:0016879,GO:0016884,GO:0017076,GO:0018130,GO:0019438,GO:0019637,GO:0019693,GO:0030554,GO:0032553,GO:0032555,GO:…	6.3.5.3	ko:K01952	ko00230,ko01100,ko01110,ko01130,map00230,map01100,map01110,map01130	M00048	R04463	RC00010,RC01160	ko00000,ko00001,ko00002,ko01000	AIRS,AIRS_C
rhaR_2	K	helix_turn_helix, arabinose operon control protein	-	-	-	-	-	-	-	-	-	DUF4430,HTH_18,HTH_AraC
xseA_1	L	Bidirectionally degrades single-stranded DNA into large acid-insoluble oligonucleotides, which are then degraded further into small acid-soluble oligonucleotides	xseA	-	3.1.11.6	ko:K03601	ko03430,map03430	-	-	-	ko00000,ko00001,ko01000,ko03400	Exonuc_VII_L,tRNA_anti_2
group_302	-	-	-	-	-	-	-	-	-	-	-	-
gtf1_1	M	Glycosyl transferases group 1	tagE6	-	2.4.1.52	ko:K00712	-	-	-	-	ko00000,ko01000,ko01003	Asp1,Glyco_trans_A_1,Glyco_transf_4,Glycos_transf_1
rplT_1	J	Binds directly to 23S ribosomal RNA and is necessary for the in vitro assembly process of the 50S ribosomal subunit. It is not involved in the protein synthesizing functions of that subunit	rplT	GO:0000027,GO:0003674,GO:0003735,GO:0005198,GO:0005575,GO:0005622,GO:0005623,GO:0005737,GO:0005829,GO:0005840,GO:0006996,GO:0008150,GO:0009987,GO:0015934,GO:0016043,GO:0022607,GO:0022613,GO:0022618,GO:0022625,GO:0022626,GO:0032991,GO:0034622,GO:0042254,GO:0042255,GO:0042273,GO:0043226,GO:0043228,GO:0043229,GO:0043232,GO:0043933,GO:0044085,GO:0044391,GO:0044422,GO:0044424,GO:0044444,GO:0044445,GO:…	-	ko:K02887	ko03010,map03010	M00178	-	-	br01610,ko00000,ko00001,ko00002,ko03011	Ribosomal_L20
group_581	S	Phosphotransferase system, EIIC	-	-	-	ko:K07035	-	-	-	-	ko00000	PTS_EIIC_2
rpoZ_1	K	Promotes RNA polymerase assembly. Latches the N- and C- terminal regions of the beta' subunit thereby facilitating its interaction with the beta and alpha subunits	rpoZ	-	2.7.7.6	ko:K03060	ko00230,ko00240,ko01100,ko03020,map00230,map00240,map01100,map03020	M00183	R00435,R00441,R00442,R00443	RC02795	br01611,ko00000,ko00001,ko00002,ko01000,ko03021,ko03400	RNA_pol_Rpb6
bglF_4	G	COG2190 Phosphotransferase system IIA components	treB	-	-	ko:K02755,ko:K02756,ko:K02757	ko02060,map02060	M00271	-	-	ko00000,ko00001,ko00002,ko01000,ko02000	PTS_EIIA_1,PTS_EIIB,PTS_EIIC
wzxC	S	Polysaccharide biosynthesis protein	epsU	-	-	ko:K03328	-	-	-	-	ko00000	Polysacc_synt,Polysacc_synt_3,Polysacc_synt_C
cynR	K	Transcriptional regulator	-	-	-	-	-	-	-	-	-	HTH_1,LysR_substrate
tagE_3	M	Glycosyl transferases group 1	-	-	-	-	-	-	-	-	-	Glycos_transf_1
tagE_2	M	Glycosyl transferases group 1	-	-	2.4.1.52	ko:K00712	-	-	-	-	ko00000,ko01000,ko01003	Glycos_transf_1
dhaT_2	C	Iron-containing alcohol dehydrogenase	dhaT	-	1.1.1.202	ko:K00086	ko00561,ko00640,map00561,map00640	-	R02377,R03119	RC00087	ko00000,ko00001,ko01000	Fe-ADH
wfgD_2	M	Glycosyltransferase like family 2	-	-	-	-	-	-	-	-	-	Glycos_transf_2
apc1	EQ	Hydantoinase/oxoprolinase N-terminal region	apc3	-	-	-	-	-	-	-	-	Hydant_A_N,Hydantoinase_A
group_854	S	peptidase activity	-	GO:0005575,GO:0019012,GO:0044423,GO:0098015,GO:0098026	-	-	-	-	-	-	-	-
adhA_3	C	COG1064 Zn-dependent alcohol dehydrogenases	-	-	1.1.1.1	ko:K13953	ko00010,ko00071,ko00350,ko00625,ko00626,ko00830,ko00980,ko00982,ko01100,ko01110,ko01120,ko01130,ko01220,map00010,map00071,map00350,map00625,map00626,map00830,map00980,map00982,map01100,map01110,map01120,map01130,map01220	-	R00623,R00754,R02124,R04880,R05233,R05234,R06917,R06927,R07105,R08281,R08306,R08310	RC00050,RC00087,RC00088,RC00099,RC00116,RC00649,RC01734,RC02273	ko00000,ko00001,ko01000	ADH_N
kpsF_3	M	sugar phosphate isomerase involved in capsule formation	kdsD	-	5.3.1.13	ko:K06041	ko00540,ko01100,map00540,map01100	M00063	R01530	RC00541	ko00000,ko00001,ko00002,ko01000,ko01005	CBS,SIS
ligA_2	L	BRCA1 C Terminus (BRCT) domain	-	-	-	-	-	-	-	-	-	BRCT
group_2856	S	Phage head-tail joining protein	-	-	-	-	-	-	-	-	-	Phage_H_T_join
dapb3_2	E	Prolyl oligopeptidase family	-	-	3.4.19.1	ko:K01303	-	-	-	-	ko00000,ko01000,ko01002	PD40,Peptidase_S9
mrr_2	L	Restriction endonuclease	-	-	-	ko:K07448	-	-	-	-	ko00000,ko02048	Mrr_N,Mrr_cat
budC_3	IQ	reductase	dar	-	1.1.1.304,1.1.1.76	ko:K03366	ko00650,map00650	-	R02855,R02946,R03707,R09078,R10505	RC00205,RC00525	ko00000,ko00001,ko01000	adh_short,adh_short_C2
catD_2	S	Alpha/beta hydrolase family	-	-	3.1.1.24	ko:K01055	ko00362,ko01100,ko01120,ko01220,map00362,map01100,map01120,map01220	M00568	R02991	RC00825	ko00000,ko00001,ko00002,ko01000	Abhydrolase_1
pspA_3	G	Histidine phosphatase superfamily (branch 1)	-	-	5.4.2.11	ko:K01834	ko00010,ko00260,ko00680,ko01100,ko01110,ko01120,ko01130,ko01200,ko01230,ko04922,ko05230,map00010,map00260,map00680,map01100,map01110,map01120,map01130,map01200,map01230,map04922,map05230	M00001,M00002,M00003	R01518	RC00536	ko00000,ko00001,ko00002,ko01000,ko04131,ko04147	His_Phos_1
group_269	S	N-acetylmuramoyl-L-alanine amidase activity	-	GO:0005575,GO:0019012	-	-	-	-	-	-	-	-
treA_2	G	Alpha-amylase domain	treC	-	3.2.1.93	ko:K01226	ko00500,map00500	-	R00837,R06113	RC00049	ko00000,ko00001,ko01000	Alpha-amylase,DUF3459,Malt_amylase_C
group_3009	S	Glycosyltransferase like family 2	-	-	-	-	-	-	-	-	-	Glycos_transf_2
gtf1_2	M	Glycosyl transferases group 1	tagE6	-	2.4.1.52	ko:K00712	-	-	-	-	ko00000,ko01000,ko01003	Asp1,Glyco_trans_A_1,Glyco_transf_4,Glycos_transf_1
ykoT_3	M	Glycosyl transferase family 2	ykoT	-	-	-	-	-	-	-	-	Glycos_transf_2
xseA_2	L	Bidirectionally degrades single-stranded DNA into large acid-insoluble oligonucleotides, which are then degraded further into small acid-soluble oligonucleotides	xseA	-	3.1.11.6	ko:K03601	ko03430,map03430	-	-	-	ko00000,ko00001,ko01000,ko03400	Exonuc_VII_L,tRNA_anti_2
phoR_1	T	His Kinase A (phosphoacceptor) domain	-	-	-	-	-	-	-	-	-	HAMP,HATPase_c,HisKA
group_4049	CH	Belongs to the D-isomer specific 2-hydroxyacid dehydrogenase family	gyaR	-	1.1.1.26,1.1.1.399,1.1.1.95	ko:K00015,ko:K00058	ko00260,ko00630,ko00680,ko01100,ko01110,ko01120,ko01130,ko01200,ko01230,map00260,map00630,map00680,map01100,map01110,map01120,map01130,map01200,map01230	M00020	R00717,R01388,R01513	RC00031,RC00042	ko00000,ko00001,ko00002,ko01000,ko04147	2-Hacid_dh,2-Hacid_dh_C
dnaK_2	O	Heat shock 70 kDa protein	dnaK	GO:0001871,GO:0003674,GO:0005488,GO:0005575,GO:0005623,GO:0008150,GO:0009986,GO:0030246,GO:0030247,GO:0044464,GO:0051704,GO:0098630,GO:0098743,GO:2001065	-	ko:K04043	ko03018,ko04212,ko05152,map03018,map04212,map05152	-	-	-	ko00000,ko00001,ko03019,ko03029,ko03110,ko04147	HSP70
lmrA_4	V	ABC-type multidrug transport system, ATPase and permease components	lmrA	GO:0003674,GO:0003824,GO:0005215,GO:0005319,GO:0006810,GO:0006869,GO:0008150,GO:0010876,GO:0015399,GO:0015405,GO:0016462,GO:0016787,GO:0016817,GO:0016818,GO:0016887,GO:0017111,GO:0022804,GO:0022857,GO:0033036,GO:0034040,GO:0042623,GO:0042626,GO:0043492,GO:0051179,GO:0051234,GO:0055085,GO:0071702	3.6.3.44	ko:K02021,ko:K18104	ko01501,ko02010,map01501,map02010	M00700	-	-	ko00000,ko00001,ko00002,ko01000,ko01504,ko02000	ABC_membrane,ABC_tran
crr_2	G	PTS system	ptbA	-	2.7.1.208	ko:K02755,ko:K02777,ko:K20107,ko:K20108	ko00010,ko00500,ko00520,ko02026,ko02060,ko05111,map00010,map00500,map00520,map02026,map02060,map05111	M00265,M00266,M00268,M00270,M00271,M00272,M00303,M00806	R02738,R02780,R04111,R04394,R05132,R08559	RC00017,RC03206	ko00000,ko00001,ko00002,ko01000,ko02000	PTS_EIIA_1
licC_6	G	The phosphoenolpyruvate-dependent sugar phosphotransferase system (PTS), a major carbohydrate active - transport system, catalyzes the phosphorylation of incoming sugar substrates concomitant with their translocation across the cell membrane	ptcC1	-	-	ko:K02761	ko00500,ko02060,map00500,map02060	M00275	R11170,R11172	RC00017,RC03206	ko00000,ko00001,ko00002,ko02000	PTS_EIIC
arlS	T	HAMP (Histidine kinases, Adenylyl cyclases, Methyl binding proteins, Phosphatases) domain	kinE	-	-	-	-	-	-	-	-	HAMP,HATPase_c,HisKA
group_959	S	peptidoglycan catabolic process	-	-	-	-	-	-	-	-	-	-
ccpN_2	K	CBS domain	ccpN	GO:0006355,GO:0007154,GO:0007584,GO:0008150,GO:0009605,GO:0009889,GO:0009890,GO:0009892,GO:0009987,GO:0009991,GO:0010468,GO:0010556,GO:0010558,GO:0010605,GO:0010629,GO:0019219,GO:0019222,GO:0031323,GO:0031324,GO:0031326,GO:0031327,GO:0031667,GO:0031668,GO:0031669,GO:0031670,GO:0042221,GO:0045013,GO:0045892,GO:0045934,GO:0045990,GO:0048519,GO:0048523,GO:0050789,GO:0050794,GO:0050896,GO:0051171,GO:…	-	-	-	-	-	-	-	CBS,HTH_11
xerD_2	L	Belongs to the 'phage' integrase family	int3	-	-	-	-	-	-	-	-	Arm-DNA-bind_4,Phage_int_SAM_3,Phage_int_SAM_5,Phage_integrase
dnaC_2	L	Participates in initiation and elongation during chromosome replication	-	-	3.6.4.12	ko:K02314	ko03030,ko04112,map03030,map04112	-	-	-	ko00000,ko00001,ko01000,ko03032	DnaB,DnaB_C
group_955	S	Phage tail tube protein	-	-	-	-	-	-	-	-	-	Phage_TTP_1
walR_2	K	Transcriptional regulatory protein, C terminal	llrE	-	-	-	-	-	-	-	-	Response_reg,Trans_reg_C
ssbA_2	L	Plays an important role in DNA replication, recombination and repair. Binds to ssDNA and to an array of partner proteins to recruit them to their sites of action during DNA metabolism	ssb	-	-	ko:K03111	ko03030,ko03430,ko03440,map03030,map03430,map03440	-	-	-	ko00000,ko00001,ko03029,ko03032,ko03400	SSB
group_2933	S	DNA-directed RNA polymerase activity	-	-	-	-	-	-	-	-	-	-
group_4055	K	Transcriptional regulator	-	-	-	-	-	-	-	-	-	-
group_2858	-	-	-	-	-	-	-	-	-	-	-	-
group_2860	-	-	-	-	-	-	-	-	-	-	-	-
group_1534	C	Malic enzyme, NAD binding domain	mae	-	1.1.1.38	ko:K00027	ko00620,ko01200,ko02020,map00620,map01200,map02020	-	R00214	RC00105	ko00000,ko00001,ko01000	Malic_M,malic
Int-Tn	L	Belongs to the 'phage' integrase family	sip	-	-	-	-	-	-	-	-	Arm-DNA-bind_4,Phage_int_SAM_3,Phage_integrase
aiiM	S	Alpha/beta hydrolase family	-	-	3.1.1.24	ko:K01055	ko00362,ko01100,ko01120,ko01220,map00362,map01100,map01120,map01220	M00568	R02991	RC00825	ko00000,ko00001,ko00002,ko01000	Abhydrolase_1
glf_1	M	UDP-galactopyranose mutase	glf	-	5.4.99.9	ko:K01854	ko00052,ko00520,map00052,map00520	-	R00505,R09009	RC00317,RC02396	ko00000,ko00001,ko01000	GLF,NAD_binding_8
group_1415	M	LysM domain	-	-	-	-	-	-	-	-	-	LysM
group_935	L	MobA MobL family protein	-	-	-	-	-	-	-	-	-	MobA_MobL
group_776	L	MobA MobL family protein	traA	-	-	-	-	-	-	-	-	MobA_MobL
ugd_2	M	UDP binding domain	ugd	GO:0003674,GO:0003824,GO:0003979,GO:0008150,GO:0008152,GO:0016491,GO:0016614,GO:0016616,GO:0055114	1.1.1.22	ko:K00012	ko00040,ko00053,ko00520,ko01100,map00040,map00053,map00520,map01100	M00014,M00129,M00361,M00362	R00286	RC00291	ko00000,ko00001,ko00002,ko01000	UDPG_MGDP_dh,UDPG_MGDP_dh_C,UDPG_MGDP_dh_N
pglC_2	M	COG2148 Sugar transferases involved in lipopolysaccharide synthesis	rfbP	-	-	-	-	-	-	-	-	Bac_transf
ugd_3	M	UDP binding domain	ugd	GO:0003674,GO:0003824,GO:0003979,GO:0008150,GO:0008152,GO:0016491,GO:0016614,GO:0016616,GO:0055114	1.1.1.22	ko:K00012	ko00040,ko00053,ko00520,ko01100,map00040,map00053,map00520,map01100	M00014,M00129,M00361,M00362	R00286	RC00291	ko00000,ko00001,ko00002,ko01000	UDPG_MGDP_dh,UDPG_MGDP_dh_C,UDPG_MGDP_dh_N
epsJ_3	M	Glycosyltransferase like family 2	-	-	-	-	-	-	-	-	-	Glycos_transf_2
group_853	S	peptidase activity	-	GO:0005575,GO:0019012,GO:0044423,GO:0098015,GO:0098026	-	-	-	-	-	-	-	-
group_2855	S	Phage head-tail joining protein	-	-	-	-	-	-	-	-	-	Phage_H_T_join
kefF_1	S	NADPH-dependent FMN reductase	-	-	1.6.5.2	ko:K00355	ko00130,ko01110,ko05200,ko05225,ko05418,map00130,map01110,map05200,map05225,map05418	-	R02964,R03643,R03816	RC00819	ko00000,ko00001,ko01000	Flavodoxin_2
metG_2	J	Is required not only for elongation of protein synthesis but also for the initiation of all mRNA translation through initiator tRNA(fMet) aminoacylation	metG	GO:0003674,GO:0003824,GO:0004812,GO:0004825,GO:0005575,GO:0005622,GO:0005623,GO:0005737,GO:0006082,GO:0006139,GO:0006399,GO:0006412,GO:0006418,GO:0006431,GO:0006518,GO:0006520,GO:0006725,GO:0006807,GO:0008150,GO:0008152,GO:0009058,GO:0009059,GO:0009987,GO:0010467,GO:0016070,GO:0016874,GO:0016875,GO:0019538,GO:0019752,GO:0034641,GO:0034645,GO:0034660,GO:0043038,GO:0043039,GO:0043043,GO:0043170,GO:…	6.1.1.10	ko:K01874	ko00450,ko00970,map00450,map00970	M00359,M00360	R03659,R04773	RC00055,RC00523	ko00000,ko00001,ko00002,ko01000,ko01007,ko03016	Anticodon_1,tRNA-synt_1g,tRNA_bind
dnaJ_2	O	COG0484 DnaJ-class molecular chaperone with C-terminal Zn finger domain	dnaJ	-	-	ko:K03686	-	-	-	-	ko00000,ko03029,ko03110	DnaJ,DnaJ_C,DnaJ_CXXCXGXG
bshA	M	Glycosyltransferase, group 1 family protein	-	-	-	-	-	-	-	-	-	Glyco_transf_4,Glycos_transf_1
epsH_1	V	Glycosyl transferase, family 2	-	-	-	-	-	-	-	-	-	Glycos_transf_2
epsH_2	S	COG COG0463 Glycosyltransferases involved in cell wall biogenesis	epsJ2	-	-	-	-	-	-	-	-	Glycos_transf_2
aaxC	E	Amino acid permease	-	-	-	ko:K03758	-	-	-	-	ko00000,ko02000	AA_permease_2
hdcA	E	Histidine carboxylase PI chain	-	-	4.1.1.22	ko:K01590	ko00340,ko01100,ko01110,map00340,map01100,map01110	-	R01167	RC00299	ko00000,ko00001,ko01000	HDC
hisS_2	J	histidyl-tRNA synthetase	hisS	-	6.1.1.21	ko:K01892	ko00970,map00970	M00359,M00360	R03655	RC00055,RC00523	ko00000,ko00001,ko00002,ko01000,ko01007,ko03016	HGTP_anticodon,tRNA-synt_2b,tRNA-synt_His
group_1532	C	Malic enzyme, NAD binding domain	mae	-	1.1.1.38	ko:K00027	ko00620,ko01200,ko02020,map00620,map01200,map02020	-	R00214	RC00105	ko00000,ko00001,ko01000	Malic_M,malic
hhaIM	S	C-5 cytosine-specific DNA methylase	-	-	-	-	-	-	-	-	-	-
vsr	S	DNA mismatch endonuclease Vsr	-	-	-	-	-	-	-	-	-	-
group_727	S	Phage portal protein, SPP1 Gp6-like	-	GO:0005575,GO:0019012,GO:0019028,GO:0032991,GO:0044423,GO:0046729,GO:0046798	-	-	-	-	-	-	-	-
purL_2	F	Part of the phosphoribosylformylglycinamidine synthase complex involved in the purines biosynthetic pathway. Catalyzes the ATP-dependent conversion of formylglycinamide ribonucleotide (FGAR) and glutamine to yield formylglycinamidine ribonucleotide (FGAM) and glutamate. The FGAM synthase complex is composed of three subunits. PurQ produces an ammonia molecule by converting glutamine to glutamate.…	purL	GO:0000166,GO:0003674,GO:0003824,GO:0004642,GO:0005488,GO:0005524,GO:0006139,GO:0006163,GO:0006164,GO:0006725,GO:0006753,GO:0006793,GO:0006796,GO:0006807,GO:0008144,GO:0008150,GO:0008152,GO:0009058,GO:0009117,GO:0009150,GO:0009152,GO:0009165,GO:0009259,GO:0009260,GO:0009987,GO:0016874,GO:0016879,GO:0016884,GO:0017076,GO:0018130,GO:0019438,GO:0019637,GO:0019693,GO:0030554,GO:0032553,GO:0032555,GO:…	6.3.5.3	ko:K01952	ko00230,ko01100,ko01110,ko01130,map00230,map01100,map01110,map01130	M00048	R04463	RC00010,RC01160	ko00000,ko00001,ko00002,ko01000	AIRS,AIRS_C
group_2250	-	-	-	-	-	-	-	-	-	-	-	-
group_4631	S	Branched-chain amino acid transport protein (AzlD)	azlD	-	-	-	-	-	-	-	-	AzlD
sle1_2	S	N-acetylmuramoyl-L-alanine amidase activity	-	-	-	-	-	-	-	-	-	-
odcI	E	Orn/Lys/Arg decarboxylase, C-terminal domain	speA	GO:0003674,GO:0003824,GO:0006082,GO:0006520,GO:0006807,GO:0008150,GO:0008152,GO:0008923,GO:0009987,GO:0016829,GO:0016830,GO:0016831,GO:0019752,GO:0043436,GO:0044237,GO:0044238,GO:0044281,GO:0071704,GO:1901564	4.1.1.17,4.1.1.18,4.1.1.19	ko:K01581,ko:K01582,ko:K01585	ko00310,ko00330,ko00480,ko00960,ko01100,ko01110,ko01130,map00310,map00330,map00480,map00960,map01100,map01110,map01130	M00133,M00134	R00462,R00566,R00670	RC00299	ko00000,ko00001,ko00002,ko01000	OKR_DC_1,OKR_DC_1_C
group_4056	K	Transcriptional regulator	-	-	-	-	-	-	-	-	-	-
potE	U	Amino acid permease	potE	-	-	ko:K03756,ko:K03758	-	-	-	-	ko00000,ko02000	AA_permease_2
ribF_2	H	Belongs to the ribF family	ribF	-	2.7.1.26,2.7.7.2	ko:K11753	ko00740,ko01100,ko01110,map00740,map01100,map01110	M00125	R00161,R00549	RC00002,RC00017	ko00000,ko00001,ko00002,ko01000	FAD_syn,Flavokinase
group_99	NU	Mannosyl-glycoprotein endo-beta-N-acetylglucosaminidase	-	-	3.2.1.17	ko:K01185	-	-	-	-	ko00000,ko01000	CHAP,Glucosaminidase,LysM,SH3_5
group_12032	GK	ROK family	-	-	-	-	-	-	-	-	-	ROK
group_1913	GKT	Mga helix-turn-helix domain	srlM	-	-	ko:K03491	-	-	-	-	ko00000,ko03000	HTH_11,Mga,PRD,PTS_EIIA_2
pyrG_2	F	Catalyzes the ATP-dependent amination of UTP to CTP with either L-glutamine or ammonia as the source of nitrogen. Regulates intracellular CTP levels through interactions with the four ribonucleotide triphosphates	pyrG	-	6.3.4.2	ko:K01937	ko00240,ko01100,map00240,map01100	M00052	R00571,R00573	RC00010,RC00074	ko00000,ko00001,ko00002,ko01000	CTP_synth_N,GATase
group_1412	M	LysM domain	-	-	-	-	-	-	-	-	-	LysM
group_945	L	HNH nucleases	-	-	-	-	-	-	-	-	-	AAA_33,HNH
arnC_2	M	Glycosyltransferase like family 2	-	-	-	-	-	-	-	-	-	Glycos_transf_2
group_8460	S	Golgin subfamily A member	GOLGA2	GO:0000137,GO:0003674,GO:0005488,GO:0005515,GO:0005575,GO:0005622,GO:0005623,GO:0005737,GO:0005783,GO:0005794,GO:0005795,GO:0005829,GO:0006810,GO:0006996,GO:0007030,GO:0007275,GO:0007399,GO:0008150,GO:0009987,GO:0010256,GO:0010720,GO:0010769,GO:0010770,GO:0010975,GO:0010976,GO:0012505,GO:0016043,GO:0016192,GO:0017016,GO:0017137,GO:0019899,GO:0022008,GO:0022603,GO:0022604,GO:0030154,GO:0031267,GO:…	-	ko:K20358	-	-	-	-	ko00000,ko04131	GOLGA2L5
group_2859	-	-	-	-	-	-	-	-	-	-	-	-
group_302	-	-	-	-	-	-	-	-	-	-	-	-
ygiS	E	ABC transporter, substratebinding protein	oppA	-	-	ko:K15580	ko01501,ko02010,ko02024,map01501,map02010,map02024	M00439	-	-	ko00000,ko00001,ko00002,ko02000	SBP_bac_5
group_3012	C	Belongs to the D-isomer specific 2-hydroxyacid dehydrogenase family	-	-	1.1.1.28	ko:K03778	ko00620,ko01120,map00620,map01120	-	R00704	RC00044	ko00000,ko00001,ko01000	2-Hacid_dh,2-Hacid_dh_C
group_2043	-	-	-	-	-	-	-	-	-	-	-	-
ecfT_2	P	Transmembrane (T) component of an energy-coupling factor (ECF) ABC-transporter complex. Unlike classic ABC transporters this ECF transporter provides the energy necessary to transport a number of different substrates	ecfT	-	-	ko:K16785	ko02010,map02010	M00582	-	-	ko00000,ko00001,ko00002,ko02000	CbiQ
topB_1	L	C-terminal repeat of topoisomerase	traI	-	5.99.1.2	ko:K03169	-	-	-	-	ko00000,ko01000,ko03032	Topoisom_bac,Toprim,Toprim_Crpt,zf-C4_Topoisom
hepT_1	H	Belongs to the FPP GGPP synthase family	hepT	GO:0003674,GO:0003824,GO:0006732,GO:0008150,GO:0008152,GO:0009058,GO:0009108,GO:0009233,GO:0009234,GO:0009987,GO:0016740,GO:0016765,GO:0042180,GO:0042181,GO:0044237,GO:0044249,GO:0044281,GO:0044283,GO:0051186,GO:0051188,GO:0071704,GO:1901576,GO:1901661,GO:1901663	2.5.1.30,2.5.1.83	ko:K00805,ko:K21275	ko00900,ko01110,map00900,map01110	-	R09245,R09247	RC00279	ko00000,ko00001,ko01000,ko01006	polyprenyl_synt
patA_1	E	COG0436 Aspartate tyrosine aromatic aminotransferase	araT2	-	-	ko:K00841	ko00300,ko01100,ko01110,ko01230,map00300,map01100,map01110,map01230	M00525	R04467	RC00006	ko00000,ko00001,ko00002,ko01000,ko01007	Aminotran_1_2
azoR_2	C	NADPH-quinone reductase (modulator of drug activity B)	-	-	-	-	-	-	-	-	-	Flavodoxin_2
lacF_1	G	Binding-protein-dependent transport system inner membrane component	-	-	-	ko:K02025,ko:K10118	ko02010,map02010	M00196,M00207	-	-	ko00000,ko00001,ko00002,ko02000	BPD_transp_1
group_1511	S	Protein of unknown function (DUF1351)	-	-	-	-	-	-	-	-	-	-
yciB	S	L,D-transpeptidase catalytic domain	-	-	-	-	-	-	-	-	-	YkuD
hrtA	V	COG1136 ABC-type antimicrobial peptide transport system, ATPase component	lolD	-	-	ko:K02003	-	M00258	-	-	ko00000,ko00002,ko02000	ABC_tran
alsS_2	EH	Belongs to the TPP enzyme family	-	-	2.2.1.6	ko:K01652	ko00290,ko00650,ko00660,ko00770,ko01100,ko01110,ko01130,ko01210,ko01230,map00290,map00650,map00660,map00770,map01100,map01110,map01130,map01210,map01230	M00019,M00570	R00006,R00014,R00226,R03050,R04672,R04673,R08648	RC00027,RC00106,RC01192,RC02744,RC02893	ko00000,ko00001,ko00002,ko01000	TPP_enzyme_C,TPP_enzyme_M,TPP_enzyme_N
sorC	K	Transcriptional regulator, contains sigma factor-related N-terminal domain	citR	-	-	-	-	-	-	-	-	Sugar-bind
ecfA1_1	P	ATP-binding (A) component of a common energy-coupling factor (ECF) ABC-transporter complex. Unlike classic ABC transporters this ECF transporter provides the energy necessary to transport a number of different substrates	ecfA1	GO:0003674,GO:0005215,GO:0005575,GO:0005623,GO:0005886,GO:0006810,GO:0006811,GO:0006820,GO:0006855,GO:0008150,GO:0008509,GO:0008514,GO:0015075,GO:0015238,GO:0015711,GO:0015893,GO:0016020,GO:0022857,GO:0032217,GO:0032218,GO:0034220,GO:0035461,GO:0042221,GO:0042493,GO:0044464,GO:0050896,GO:0051179,GO:0051180,GO:0051234,GO:0055085,GO:0071702,GO:0071705,GO:0071944,GO:0090482,GO:0098656	-	ko:K16786	ko02010,map02010	M00582	-	-	ko00000,ko00001,ko00002,ko01000,ko02000	ABC_tran
secG	U	COG1314 Preprotein translocase subunit SecG	secG	GO:0005575,GO:0005623,GO:0005886,GO:0006810,GO:0006886,GO:0008104,GO:0008150,GO:0015031,GO:0015833,GO:0016020,GO:0033036,GO:0034613,GO:0042886,GO:0043952,GO:0044464,GO:0045184,GO:0046907,GO:0051179,GO:0051234,GO:0051641,GO:0051649,GO:0055085,GO:0065002,GO:0070727,GO:0071702,GO:0071705,GO:0071806,GO:0071944	-	ko:K03075	ko02024,ko03060,ko03070,map02024,map03060,map03070	M00335	-	-	ko00000,ko00001,ko00002,ko02044	SecG
licA_1	G	PTS system, Lactose/Cellobiose specific IIA subunit	ptcA	-	2.7.1.196,2.7.1.205	ko:K02759	ko00500,ko02060,map00500,map02060	M00275	R11170,R11172	RC00017,RC03206	ko00000,ko00001,ko00002,ko01000,ko02000	PTS_IIA
gadC	E	Amino acid permease	-	-	-	ko:K20265	ko02024,map02024	-	-	-	ko00000,ko00001,ko02000	AA_permease_2
nrdH_1	O	Glutaredoxin	-	-	-	ko:K06191	-	-	-	-	ko00000	Glutaredoxin
pntB	C	The transhydrogenation between NADH and NADP is coupled to respiration and ATP hydrolysis and functions as a proton pump across the membrane	pntB	-	1.6.1.2	ko:K00325	ko00760,ko01100,map00760,map01100	-	R00112	RC00001	ko00000,ko00001,ko01000	PNTB
gdhI	IQ	KR domain	-	-	-	-	-	-	-	-	-	adh_short_C2
group_2713	S	Phage gp6-like head-tail connector protein	-	-	-	-	-	-	-	-	-	-
group_2044	-	-	-	-	-	-	-	-	-	-	-	-
Int-Tn_2	L	Belongs to the 'phage' integrase family	sip	-	-	-	-	-	-	-	-	Arm-DNA-bind_4,Phage_int_SAM_3,Phage_integrase
group_1494	L	Endodeoxyribonuclease RusA	-	-	3.1.22.4	ko:K01160	-	-	-	-	ko00000,ko01000,ko03400	RusA
cwlA	M	Ami_2	-	-	-	-	-	-	-	-	-	Amidase_2,SPOR
group_2042	-	-	-	-	-	-	-	-	-	-	-	-
group_1925	S	membrane-associated protein	dedA	-	-	ko:K03975	-	-	-	-	ko00000	SNARE_assoc
cna_1	M	Cna protein B-type domain	-	-	-	-	-	-	-	-	-	Collagen_bind,Gram_pos_anchor
epsF_1	NU	Type II secretory pathway, component PulF	comGB	-	-	ko:K02244	-	M00429	-	-	ko00000,ko00002,ko02044	T2SSF
menI_2	Q	thiolester hydrolase activity	ydiI	-	-	-	-	-	-	-	-	4HBT
licA_3	G	PTS system, Lactose/Cellobiose specific IIA subunit	ptcA	-	2.7.1.196,2.7.1.205	ko:K02759	ko00500,ko02060,map00500,map02060	M00275	R11170,R11172	RC00017,RC03206	ko00000,ko00001,ko00002,ko01000,ko02000	PTS_IIA
clpE_2	O	Belongs to the ClpA ClpB family	clpE	-	-	ko:K03697	-	-	-	-	ko00000,ko03110	AAA,AAA_2,ClpB_D2-small,UVR
group_538	S	Competence protein	-	-	-	ko:K02238	-	M00429	-	-	ko00000,ko00002,ko02044	Competence,DUF4131
bcgIA	V	N-6 DNA Methylase	-	-	-	-	-	-	-	-	-	N6_Mtase
group_1499	L	Endonuclease that resolves Holliday junction intermediates made during homologous genetic recombination and DNA repair. Exhibits sequence and structure-selective cleavage of four-way DNA junctions, where it introduces symmetrical nicks in two strands of the same polarity at the 5' side of dinucleotides. Corrects the defects in genetic recombination and DNA repair associated with inactivation of r…	-	-	3.1.22.4	ko:K01160	-	-	-	-	ko00000,ko01000,ko03400	RusA
pntB_2	C	The transhydrogenation between NADH and NADP is coupled to respiration and ATP hydrolysis and functions as a proton pump across the membrane	pntB	-	1.6.1.2	ko:K00325	ko00760,ko01100,map00760,map01100	-	R00112	RC00001	ko00000,ko00001,ko01000	PNTB
group_1505	S	Protein of unknown function (DUF669)	-	-	-	-	-	-	-	-	-	-
group_3008	-	-	-	-	-	-	-	-	-	-	-	-
secG_1	U	COG1314 Preprotein translocase subunit SecG	secG	GO:0005575,GO:0005623,GO:0005886,GO:0006810,GO:0006886,GO:0008104,GO:0008150,GO:0015031,GO:0015833,GO:0016020,GO:0033036,GO:0034613,GO:0042886,GO:0043952,GO:0044464,GO:0045184,GO:0046907,GO:0051179,GO:0051234,GO:0051641,GO:0051649,GO:0055085,GO:0065002,GO:0070727,GO:0071702,GO:0071705,GO:0071806,GO:0071944	-	ko:K03075	ko02024,ko03060,ko03070,map02024,map03060,map03070	M00335	-	-	ko00000,ko00001,ko00002,ko02044	SecG
msrC_3	T	GAF domain	ytsP	-	1.8.4.14	ko:K08968	ko00270,map00270	-	R02025	RC00639	ko00000,ko00001,ko01000	GAF_2
group_1519	H	Belongs to the class-III pyridoxal-phosphate-dependent aminotransferase family	gabT	-	2.6.1.19,5.1.1.21	ko:K00823,ko:K20708	ko00250,ko00410,ko00640,ko00650,ko01100,ko01120,map00250,map00410,map00640,map00650,map01100,map01120	M00027	R00908,R01648	RC00006,RC00062	ko00000,ko00001,ko00002,ko01000,ko01007	Aminotran_3
group_4055	K	Transcriptional regulator	-	-	-	-	-	-	-	-	-	-
iap	M	NlpC/P60 family	-	-	-	ko:K21471	-	-	-	-	ko00000,ko01000,ko01002,ko01011	NLPC_P60
pepE_2	E	aminopeptidase	pepE	-	3.4.22.40	ko:K01372	-	-	-	-	ko00000,ko01000,ko01002	Peptidase_C1_2
group_2883	S	Phage tail assembly chaperone proteins, TAC	-	-	-	-	-	-	-	-	-	Phage_TAC_3

## Sheet: Table S6
Table S6 Correlation of genes and phenotypes in phylogroup B.
gene	COG_category	Description	Preferred_name	GOs	EC	KEGG_ko	KEGG_Pathway	KEGG_Module	KEGG_Reaction	KEGG_rclass	BRITE	PFAMs
group_119	M	4-amino-4-deoxy-L-arabinose transferase and related glycosyltransferases of PMT family	-	-	-	-	-	-	-	-	-	PMT_2
lyx	G	Xylulose kinase	-	-	2.7.1.53	ko:K00880	ko00040,ko00053,map00040,map00053	-	R01901,R07127	RC00002,RC00017,RC00538	ko00000,ko00001,ko01000	FGGY_C,FGGY_N
group_360	L	PFAM transposase, IS204 IS1001 IS1096 IS1165 family protein	tnpA1	-	-	-	-	-	-	-	-	DDE_Tnp_ISL3,HTH_Tnp_ISL3,zf-ISL3
group_658	J	Allows the formation of correctly charged Gln-tRNA(Gln) through the transamidation of misacylated Glu-tRNA(Gln) in organisms which lack glutaminyl-tRNA synthetase. The reaction takes place in the presence of glutamine and ATP through an activated gamma-phospho-Glu-tRNA(Gln)	-	-	3.5.1.4	ko:K01426	ko00330,ko00360,ko00380,ko00627,ko00643,ko01120,map00330,map00360,map00380,map00627,map00643,map01120	-	R02540,R03096,R03180,R03909,R05551,R05590	RC00010,RC00100,RC00950,RC01025	ko00000,ko00001,ko01000	Amidase
betI	K	transcriptional regulator	-	-	-	-	-	-	-	-	-	TetR_N,WHG
ykoE_1	S	ABC-type cobalt transport system, permease component	ykoE	-	-	ko:K16925	-	M00582	-	-	ko00000,ko00002,ko02000	ABC_cobalt
glnQ_3	CO	ATPases associated with a variety of cellular activities	cydC	-	-	ko:K06148,ko:K16012	ko02010,map02010	-	-	-	ko00000,ko00001,ko02000	ABC_membrane,ABC_tran
actIII	IQ	COG1028 Dehydrogenases with different specificities (related to short-chain alcohol dehydrogenases)	cbr	-	-	-	-	-	-	-	-	adh_short
ykoC_2	P	COG0619 ABC-type cobalt transport system, permease component CbiQ and related transporters	-	-	-	ko:K16785	ko02010,map02010	M00582	-	-	ko00000,ko00001,ko00002,ko02000	CbiQ
ywqD	D	AAA domain	ywqD	-	-	-	-	-	-	-	-	AAA_31,ParA
drrB	U	ABC-2 type transporter	drrB	-	-	ko:K01992	-	M00254	-	-	ko00000,ko00002,ko02000	ABC2_membrane
higA-2	K	Helix-turn-helix XRE-family like proteins	-	-	-	ko:K07726	-	-	-	-	ko00000,ko03000	HTH_3,MqsA_antitoxin
Int-Tn_2	L	Belongs to the 'phage' integrase family	sip	-	-	-	-	-	-	-	-	Arm-DNA-bind_4,Phage_int_SAM_3,Phage_integrase
morA	S	reductase	-	-	1.1.1.346	ko:K06221	-	-	R08878	RC00089	ko00000,ko01000	Aldo_ket_red
bglA_2	G	Belongs to the glycosyl hydrolase 1 family	pbg5	-	3.2.1.86	ko:K01223	ko00010,ko00500,map00010,map00500	-	R00839,R05133,R05134	RC00049,RC00171,RC00714	ko00000,ko00001,ko01000	Glyco_hydro_1
ppdK_2	G	Belongs to the PEP-utilizing enzyme family	ppdK	-	2.7.9.1	ko:K01006	ko00620,ko00710,ko00720,ko01100,ko01120,ko01200,map00620,map00710,map00720,map01100,map01120,map01200	M00169,M00171,M00172,M00173	R00206	RC00002,RC00015	ko00000,ko00001,ko00002,ko01000	PEP-utilizers,PEP-utilizers_C,PPDK_N
yigZ_1	S	Domain of unknown function (DUF1949)	yvyE	-	3.4.13.9	ko:K01271	-	-	-	-	ko00000,ko01000,ko01002	DUF1949,UPF0029
aldh_1	C	Aldehyde dehydrogenase family	gabD	-	1.2.1.16,1.2.1.20,1.2.1.79	ko:K00135	ko00250,ko00310,ko00350,ko00650,ko00760,ko01100,ko01120,map00250,map00310,map00350,map00650,map00760,map01100,map01120	M00027	R00713,R00714,R02401	RC00080	ko00000,ko00001,ko00002,ko01000	Aldedh
group_126	M	4-amino-4-deoxy-L-arabinose transferase and related glycosyltransferases of PMT family	-	-	-	-	-	-	-	-	-	PMT_2
prfC_1	J	Increases the formation of ribosomal termination complexes and stimulates activities of RF-1 and RF-2. It binds guanine nucleotides and has strong preference for UGA stop codons. It may interact directly with the ribosome. The stimulation of RF- 1 and RF-2 is significantly reduced by GTP and GDP, but not by GMP	prfC	GO:0003674,GO:0003676,GO:0003723,GO:0003747,GO:0005488,GO:0005575,GO:0005622,GO:0005623,GO:0005737,GO:0005829,GO:0006412,GO:0006415,GO:0006518,GO:0006807,GO:0008079,GO:0008135,GO:0008150,GO:0008152,GO:0009058,GO:0009059,GO:0009987,GO:0010467,GO:0016043,GO:0016150,GO:0019538,GO:0022411,GO:0032984,GO:0034641,GO:0034645,GO:0043043,GO:0043170,GO:0043603,GO:0043604,GO:0043624,GO:0043933,GO:0044237,GO:…	-	ko:K02837	-	-	-	-	ko00000,ko03012	GTP_EFTU,GTP_EFTU_D2,RF3_C
licB_4	G	PTS system, Lactose/Cellobiose specific IIB subunit	ptcB	-	2.7.1.196,2.7.1.205	ko:K02760	ko00500,ko02060,map00500,map02060	M00275	R11170,R11172	RC00017,RC03206	ko00000,ko00001,ko00002,ko01000,ko02000	PTS_IIB
murQ_2	G	Specifically catalyzes the cleavage of the D-lactyl ether substituent of MurNAc 6-phosphate, producing GlcNAc 6- phosphate and D-lactate	murQ	-	4.2.1.126	ko:K07106	ko00520,ko01100,map00520,map01100	-	R08555	RC00397,RC00746	ko00000,ko00001,ko01000	SIS,SIS_2
clpP1	OU	Belongs to the peptidase S14 family	clpP	-	3.4.21.92	ko:K01358	ko04112,ko04212,map04112,map04212	-	-	-	ko00000,ko00001,ko01000,ko01002	CLP_protease
tcrY_1	T	HAMP (Histidine kinases, Adenylyl cyclases, Methyl binding proteins, Phosphatases) domain	kinE	-	-	-	-	-	-	-	-	HAMP,HATPase_c,HisKA
nrdH_4	O	Glutaredoxin	nrdH	-	-	ko:K06191	-	-	-	-	ko00000	Glutaredoxin
group_1499	L	Endonuclease that resolves Holliday junction intermediates made during homologous genetic recombination and DNA repair. Exhibits sequence and structure-selective cleavage of four-way DNA junctions, where it introduces symmetrical nicks in two strands of the same polarity at the 5' side of dinucleotides. Corrects the defects in genetic recombination and DNA repair associated with inactivation of r…	-	-	3.1.22.4	ko:K01160	-	-	-	-	ko00000,ko01000,ko03400	RusA
cap8A_3	M	Chain length determinant protein	epsB	-	-	-	-	-	-	-	-	GNVR,Wzz
group_2328	S	AAA domain	-	-	-	-	-	-	-	-	-	-
dsdA_1	E	Pyridoxal-phosphate dependent enzyme	dsdA	-	4.3.1.18	ko:K01753	ko00260,map00260	-	R00221	RC02600	ko00000,ko00001,ko01000	PALP
smc_3	S	peptidoglycan catabolic process	-	-	-	-	-	-	-	-	-	-
group_1171	Q	D-alanine [D-alanyl carrier protein] ligase activity	-	-	-	-	-	-	-	-	-	-
group_1516	H	Belongs to the class-III pyridoxal-phosphate-dependent aminotransferase family	gabT	-	2.6.1.19,5.1.1.21	ko:K00823,ko:K20708	ko00250,ko00410,ko00640,ko00650,ko01100,ko01120,map00250,map00410,map00640,map00650,map01100,map01120	M00027	R00908,R01648	RC00006,RC00062	ko00000,ko00001,ko00002,ko01000,ko01007	Aminotran_3
group_1526	S	Haloacid dehalogenase-like hydrolase	-	-	3.8.1.2	ko:K01560	ko00361,ko00625,ko01100,ko01120,map00361,map00625,map01100,map01120	-	R05287	RC00697	ko00000,ko00001,ko01000	HAD_2
group_2326	S	AAA domain	-	-	-	-	-	-	-	-	-	-
group_1237	P	Cation efflux family	-	-	-	-	-	-	-	-	-	Cation_efflux
group_1933	E	GDSL-like Lipase/Acylhydrolase family	-	-	-	-	-	-	-	-	-	Lipase_GDSL_2
group_2151	E	COG0436 Aspartate tyrosine aromatic aminotransferase	araT2	-	-	ko:K00841	ko00300,ko01100,ko01110,ko01230,map00300,map01100,map01110,map01230	M00525	R04467	RC00006	ko00000,ko00001,ko00002,ko01000,ko01007	Aminotran_1_2
group_5434	HP	ABC transporter	fhuC	-	3.6.3.34	ko:K02013	ko02010,map02010	M00240	-	-	ko00000,ko00001,ko00002,ko01000,ko02000	ABC_tran
group_116	M	4-amino-4-deoxy-L-arabinose transferase and related glycosyltransferases of PMT family	-	-	-	-	-	-	-	-	-	PMT_2
uhpC	G	Sugar (and other) transporter	-	-	-	-	-	-	-	-	-	MFS_1
group_361	L	PFAM transposase, IS204 IS1001 IS1096 IS1165 family protein	tnpA1	-	-	-	-	-	-	-	-	DDE_Tnp_ISL3,HTH_Tnp_ISL3,zf-ISL3
group_1175	Q	D-alanine [D-alanyl carrier protein] ligase activity	-	-	-	-	-	-	-	-	-	-
rpsJ_2	J	cytoplasmic translation	RPS20	GO:0000184,GO:0000956,GO:0002181,GO:0003674,GO:0003735,GO:0005198,GO:0005575,GO:0005622,GO:0005623,GO:0005634,GO:0005654,GO:0005737,GO:0005829,GO:0005840,GO:0006139,GO:0006401,GO:0006402,GO:0006412,GO:0006413,GO:0006518,GO:0006605,GO:0006612,GO:0006613,GO:0006614,GO:0006725,GO:0006807,GO:0006810,GO:0006886,GO:0008104,GO:0008150,GO:0008152,GO:0009056,GO:0009057,GO:0009058,GO:0009059,GO:0009892,GO:…	-	ko:K02969	ko03010,map03010	M00177	-	-	br01610,ko00000,ko00001,ko00002,ko03011	Ribosomal_S10
